# Supplementary material for: Sensitivity of proxies on non-linear interactions in the climate system
Source: Sci Rep. 2015 Dec 21;5:18560. doi: 10.1038/srep18560 (PMC4685260; doi:10.1038/srep18560)
Supplement: Supplementary Dataset S1 [file srep18560-s2.xls]

## Sheet: Tabelle1
ID	1	2	3	4	5	6	7	8	9	10	11	12	13	14	15	16	17	18	19	20	21	22	23	24	25	26	27	28	29	30	31	32	33	34	35	36	37	38	39	40	41	42	43	44	45	46	47	48	49
1881	0.909	1.048	0.903	0.934	0.972	0.781	0.8	0.706	0.759	0.755	0.685	0.499	0.657	0.787	1.009	0.904	0.992	1	0.973	0.95	1.017	0.935	0.686	0.947	1.024	0.947	0.811	0.777	0.95	0.833	0.995	0.802	0.888	0.835	0.879	0.789	0.782	1.01	0.926	0.62	0.752	1.23	0.958	1.063	0.535	0.933	0.928	0.983	1.013
1882	0.931	0.873	1.138	1.125	0.973	0.982	1.188	1.073	1.269	0.995	1.234	1.232	1.144	1.19	1.533	1.067	1.05	1.071	0.954	1.071	1.168	1.021	1.296	1.047	1.137	1.143	1.144	1.291	0.948	1.343	1.055	1.057	1.104	1.25	1.067	1.058	1.274	1.049	0.913	1.24	1.13	2.004	0.961	1.099	1.048	1.158	1.094	1.238	1.046
1883	1.013	0.905	1.028	0.965	0.955	0.783	1.101	1.157	1.008	1.043	0.714	0.576	0.856	0.781	0.811	0.976	1.191	0.928	1.02	0.974	1.075	1.034	0.812	0.986	1.02	0.985	1.026	0.967	0.91	0.905	0.86	0.888	0.994	0.922	0.872	1.134	0.854	1.126	0.913	0.887	0.834	1.442	0.933	1.031	0.792	0.947	0.78	1.11	0.88
1884	1.029	1.149	1.12	1.308	1.019	0.916	1.504	1.312	1.47	1.248	1.435	1.368	1.274	0.867	0.827	1.271	1.298	0.908	1.01	1.159	1.154	1.132	0.971	1.148	0.991	1.147	1.098	1.027	1.262	0.97	1.026	1.094	1.142	1.259	1.184	1.727	1.528	1.052	0.931	1.123	1.154	1.741	1.32	1.031	1.113	1.338	0.727	1.05	0.88
1885	0.964	1.012	1.091	0.978	1.023	0.865	1.1	0.938	0.933	1.176	0.888	0.782	0.894	0.898	0.772	1.07	1.174	1.021	1.041	1.071	1.009	0.977	0.786	1.001	0.963	0.856	0.971	0.959	1.287	1.009	0.969	1.045	1.05	0.965	0.95	1.271	1.198	0.736	0.981	0.986	1.072	1.068	1.111	1.153	1.076	1.091	0.725	0.84	0.622
1886	0.945	0.982	0.84	0.75	0.784	0.728	1.01	0.993	0.881	0.996	1.091	1.018	0.956	0.843	0.879	0.854	1.14	1.015	0.928	0.967	1.006	0.98	0.758	0.817	0.702	0.671	0.965	0.941	0.66	0.979	1.196	0.924	1.13	1.234	1.014	1.272	1.222	0.741	1.159	0.98	0.774	0.931	1.194	1.059	1.179	1.245	0.629	1.102	0.627
1887	0.806	0.999	0.98	1.156	1.144	1.229	0.98	1.022	0.919	0.871	0.91	1.03	0.897	0.835	0.85	0.968	0.929	0.895	1.069	1.002	0.989	0.982	0.642	0.801	0.738	0.792	0.696	0.621	0.818	0.78	0.859	0.715	0.854	0.793	0.964	0.879	1.108	0.717	0.995	0.798	0.83	0.787	0.974	1.09	0.645	1.115	0.644	0.801	0.774
1888	0.837	0.764	0.907	0.853	1.038	1.055	0.597	0.937	0.975	0.689	1.05	1.03	0.937	0.721	1.123	0.842	0.897	0.835	0.738	0.9	0.847	0.907	0.673	0.616	0.513	0.463	0.683	0.949	0.377	0.989	0.595	0.863	0.721	0.877	0.801	0.747	0.905	0.665	0.746	0.947	0.775	0.449	0.852	0.797	0.897	0.6	1.028	0.626	0.726
1889	1.088	1.052	0.996	0.724	1.113	0.819	0.666	0.902	0.773	0.706	0.875	1.034	0.778	1.166	0.984	0.997	1.048	1.043	0.927	1.031	0.971	1.025	1.126	0.863	0.824	0.719	0.856	1.14	0.671	1.123	0.756	1.228	0.868	0.93	0.901	0.995	0.995	0.868	0.981	1.083	0.71	0.606	0.716	0.898	0.923	0.703	1.342	0.754	0.811
1890	0.888	1.072	1.056	0.699	1.107	0.815	0.952	1.06	1.128	0.929	0.932	1.151	0.877	1.066	0.882	0.981	1.109	1.083	0.881	1.059	0.983	1.026	1.494	0.823	0.899	0.812	1.225	1.326	0.831	1.041	1.166	1.175	1.077	1.22	0.811	1.031	0.578	1.1	0.9	1.495	0.717	0.731	0.934	0.843	1.094	1.073	1.618	1.151	1.171
1891	1.365	0.6	1.256	0.99	1.193	0.95	1.346	0.99	0.99	1.298	1.272	1.383	1.099	1.392	1.215	0.73	1.106	1.062	0.964	0.999	1.102	0.916	1.517	1.076	1.134	1.119	1.007	1.112	0.545	0.939	0.95	1.032	1.094	1.015	0.854	0.77	0.524	1.044	1.103	1.171	0.893	0.907	0.933	1.039	0.962	0.975	1.713	1.15	1.339
1892	0.932	0.962	0.981	0.957	0.972	0.989	0.889	0.84	0.912	0.84	0.793	0.653	0.891	1.132	0.62	0.744	0.771	0.919	0.919	1.008	1.086	0.931	0.952	1.131	1.101	1.167	0.915	0.81	0.769	0.882	0.78	0.944	0.791	0.806	0.929	0.789	0.778	0.999	0.951	0.774	0.924	0.986	0.833	0.769	0.779	0.831	0.862	0.851	0.992
1893	0.675	0.967	0.697	0.734	0.755	0.886	0.311	0.589	0.559	0.309	0.554	0.354	0.556	0.673	0.608	0.736	0.565	0.757	0.722	0.77	0.781	0.799	0.332	0.807	0.766	0.793	0.585	0.577	0.677	0.708	0.415	0.669	0.495	0.525	0.691	0.592	0.581	0.979	0.702	0.29	0.638	0.671	0.578	0.657	0.36	0.543	0.514	0.47	0.63
1894	1.137	0.986	0.96	1.054	1.178	1.092	0.97	0.984	1.095	0.706	1.014	0.613	1.041	0.925	1.046	1	0.915	1.141	0.919	0.922	1.057	1.063	0.687	0.924	0.813	0.981	0.92	0.873	1.05	0.87	0.664	0.841	0.711	1.052	0.964	0.832	0.86	1.022	1.003	0.994	1.246	0.847	1.202	0.869	1.027	0.62	1.278	1.048	1.163
1895	0.932	0.966	0.857	0.889	1.019	0.93	1.186	1.277	0.91	1.13	0.84	0.75	0.869	1.115	1.196	1.215	1.14	1.175	1.017	1.063	0.975	1.185	1.093	0.981	0.941	0.954	1.225	1.12	1.116	1.16	1.37	0.924	1.056	1.136	0.857	0.999	0.874	0.99	0.999	1.187	0.971	0.847	1.589	1.342	0.917	1.11	1.149	1.068	1.016
1896	1.23	0.92	0.778	1.168	0.798	1.114	0.948	1.097	1.067	0.912	1.178	1.388	0.969	0.887	1.08	1.142	1.029	1.121	1.109	1.082	1.1	0.98	0.8	0.925	0.848	0.88	0.775	0.816	1.186	0.985	0.907	0.976	0.866	0.995	1.198	0.966	1.026	1.05	1.013	0.834	0.865	0.928	0.914	1.002	0.873	1.043	1.069	1.085	1.314
1897	1.04	1.013	0.887	1.143	0.928	1.092	1.254	1.037	1.202	1.223	1.167	1.478	1.049	0.889	1.109	1.261	1.074	1.182	1.163	0.987	1.056	1.062	1.107	1.172	1.183	0.983	1.17	1.183	1.347	1.25	1.222	1.292	1.179	1.06	1.165	0.819	1.099	1.188	1.183	0.877	1.07	1.166	0.864	0.841	1.05	1.028	1.027	1.079	1.006
1898	1.056	1.059	0.93	1.058	0.935	1.147	1.235	1.146	1.129	1.195	1.091	1.213	1.071	1.138	1.43	1.178	1.194	1.046	1.229	1.036	1.121	1.031	1.215	1.308	1.29	1.2	1.209	1.173	1.146	1.174	1.33	1.265	1.206	1.016	1.191	0.926	1.32	1.2	1.254	1.058	1.232	1.22	1.166	1.096	1.354	1.082	1.318	1.144	1.212
1899	0.936	1.19	1.067	1.186	0.994	1.187	1.218	1.145	1.094	1.252	1.079	1.292	1.007	0.882	0.992	1.116	1.013	0.851	0.978	0.942	0.899	0.87	1.04	1.152	1.18	1.098	1.151	0.932	1.172	1.117	1.186	1.084	1.167	0.937	1.068	0.974	1.152	1.11	1.232	0.805	1	1.241	1.032	0.999	1.145	1.012	1.101	1.084	1.153
1900	1.125	1.028	1.067	1.12	0.743	1.058	0.743	0.451	1.039	1.161	1.263	1.237	1.175	0.923	1.095	1.077	0.653	0.89	0.98	0.975	0.864	0.905	1.189	1.162	1.249	1.118	0.892	0.851	1.205	1.059	0.993	1.066	0.999	0.87	1.113	0.695	0.999	0.894	1.055	0.998	1.223	0.976	0.704	0.982	1.085	0.913	1.025	0.975	1.09
1901	0.885	1.169	0.96	1.059	0.947	1.022	0.835	0.939	0.859	0.975	0.923	0.926	0.937	0.936	0.816	1.004	0.733	0.933	0.971	1.023	1.08	1.054	0.692	0.923	0.918	0.978	0.725	0.553	1.021	0.8	0.751	0.786	0.852	0.734	0.893	0.98	1.15	0.874	0.788	0.866	1.117	1.013	0.736	0.942	0.791	1.027	1.064	1.218	1.061
1902	1.097	1.002	0.823	1.044	0.656	1.097	0.475	0.891	0.978	0.568	0.767	0.813	0.915	0.915	1.026	1.03	0.738	1.013	1.041	1.08	1.093	1.135	0.845	0.988	0.938	1.062	0.899	0.69	1.096	1.001	0.71	1.086	0.81	0.834	1.132	0.968	1.299	0.824	0.883	1.003	1.211	1.09	0.702	0.65	0.849	0.951	0.439	0.904	1.008
1903	0.758	1.04	0.921	1.138	0.918	1.192	0.989	1.27	1.35	1.139	0.999	0.986	1.202	0.987	1.065	1.191	1.073	1.195	1.231	0.995	0.963	1.221	1.164	1.255	1.198	1.518	1.225	0.95	1.229	1.143	1.1	1.117	1.073	1.114	1.375	1.225	1.421	1.197	1.229	1.177	1.486	1.093	1.138	1.068	1.231	1.123	0.575	0.941	0.937
1904	0.978	1.14	1.137	1.46	1.099	1.427	1.105	1.076	1.027	1.207	1.103	0.922	1.094	1.157	1.199	1.262	1.165	1.183	1.211	1.179	1.188	1.143	0.863	0.891	0.928	1.181	1.183	0.905	1.368	1.031	1.192	1.226	1.225	0.975	1.385	1.241	1.572	1.287	1.137	1.074	1.332	1.199	1.016	1.314	1.048	1.178	0.82	0.97	0.927
1905	0.9	0.873	1.038	1.26	1.044	1.189	1.153	1.101	1.113	0.982	1.083	1.071	1.089	0.938	1.028	1.062	1.13	0.934	1.05	0.958	0.934	0.972	0.777	0.918	0.967	0.962	1.22	0.904	0.918	1.143	1.077	1.24	1.067	0.958	1.303	1.056	1.322	0.953	1.069	1.067	1.114	1.123	0.902	0.82	0.969	1.101	0.885	0.88	0.628
1906	0.906	0.974	1.081	0.807	1.133	0.843	1.6	1.127	0.994	1.175	1.041	0.953	0.947	0.757	0.834	0.661	1.256	0.639	0.769	0.905	0.96	0.744	1.055	0.94	1.092	0.911	1.325	1.155	0.555	0.956	1.121	0.946	1.082	0.923	0.851	0.971	1.134	0.986	0.963	1.229	0.849	1.018	1.01	0.96	1.115	1.294	1.182	1.263	0.841
1907	0.987	0.801	1.072	0.697	1.178	0.571	1.646	1.193	0.945	1.199	1.196	1.109	1.129	0.697	0.774	0.497	1.167	0.724	0.781	0.94	0.893	0.87	0.736	0.776	0.852	0.81	1.095	1.235	0.679	0.871	1.092	0.737	1.04	1.043	0.606	1.061	0.857	0.704	0.843	1.098	0.549	0.844	1.105	1.008	1.098	1.163	1.056	1.122	1.041
1908	0.928	1.057	1.121	0.533	1.278	0.558	1.152	1.115	0.73	1.085	0.913	1.029	0.982	0.899	0.815	0.474	1.255	0.839	0.69	0.889	0.777	0.963	1.091	0.779	0.748	0.778	1.095	1.266	0.582	0.801	1.103	0.797	1.166	1.097	0.542	1.112	0.735	0.811	0.876	1.025	0.691	0.752	1.171	1.021	1.099	1.228	1.123	1.24	1.002
1909	0.826	1.076	1.027	0.471	1.237	0.502	0.501	0.685	0.685	0.592	0.637	0.508	0.698	0.742	0.767	0.684	1.109	0.891	0.763	0.849	0.81	1.069	1.29	0.733	0.642	0.607	0.697	1.343	0.579	0.66	0.946	0.691	0.949	1.236	0.605	1.019	0.455	0.617	0.736	1.165	0.613	0.543	1.168	1.148	0.984	0.942	1.202	0.917	0.748
1910	1.471	1.102	1.141	0.725	1.19	0.824	1.018	1.01	1.039	0.894	0.886	0.721	1.138	1.333	1.25	1.141	1.189	1.218	1.071	1.118	1.11	1.29	1.544	1.141	1.002	0.959	0.975	1.37	0.838	0.954	1.173	1.001	1.137	1.262	0.751	1.198	0.43	1.069	0.824	1.079	1.044	0.566	1.382	1.161	1.208	0.848	1.223	0.948	0.899
1911	1.037	1.092	1.082	0.925	1.092	0.893	0.775	0.948	0.887	0.868	0.723	0.685	0.878	1.053	1.072	1.104	1.115	1.166	1.106	0.911	0.911	1.149	1.336	1.278	1.266	1.146	0.96	0.95	1.117	0.955	1.241	0.96	1.212	1.129	0.909	1.227	0.555	1.151	1.09	0.854	0.826	1.038	0.95	1.29	1.041	1.217	0.929	0.967	0.885
1912	1.101	0.873	0.841	1.111	0.697	1.077	0.273	0.481	1.027	0.513	0.926	0.836	0.903	0.858	0.775	1.259	0.876	1.151	1.058	1.092	1.123	0.613	0.628	1.242	1.24	1.267	0.743	0.72	1.167	0.869	0.82	0.983	0.799	1.243	1.147	1.278	0.763	1.221	1.096	0.761	1.027	1.238	0.53	0.756	0.837	0.827	0.551	0.839	1.173
1913	0.975	0.564	0.84	1.198	0.936	1.026	0.98	0.896	1.201	1.416	1.283	1.394	1.121	1	0.935	1.229	0.809	0.965	1.074	0.94	1.105	0.867	1.04	0.961	0.933	1.08	0.972	1.03	1.112	1.167	0.957	0.972	0.987	1.022	0.984	0.88	0.744	0.923	0.904	1.115	1.05	1.021	0.98	0.989	1.034	0.71	0.773	0.771	1.242
1914	1.55	1.085	1.085	1.233	0.88	1.129	1.421	1.425	1.291	1.779	1.476	1.586	1.409	1.511	1.496	1.203	0.876	1.15	1.255	1.166	1.173	1.035	1.505	1.092	1.182	1.226	1.035	1.167	1.298	1.302	1.129	0.994	0.859	1.075	1.312	0.359	0.941	1.102	1.028	1.025	1.233	1.459	1.148	1.037	0.737	1.082	1.276	0.845	1.301
1915	0.71	1.07	1.062	0.94	0.856	1.053	0.765	1.11	0.84	0.656	0.691	0.644	0.807	0.859	0.636	0.833	0.949	0.781	0.959	0.892	0.935	0.761	1.061	1.111	1.152	1.348	1.038	1.097	0.958	1.039	0.936	0.969	0.893	0.815	0.983	0.69	0.919	0.902	0.901	0.977	1.098	1.041	1.062	0.977	0.536	0.748	0.638	0.914	0.866
1916	1.012	1.18	1.269	0.892	1.07	0.921	1.662	1.559	1.021	1.674	1.301	1.144	1.073	1.239	1.596	1.183	1.205	0.926	1.144	1.065	1.1	1.082	1.506	1.139	1.116	1.092	1.276	1.284	1.017	1.032	1.117	1.219	1.217	1.16	0.97	1.086	0.997	0.734	0.819	1.184	1.023	1.437	1.058	0.897	1.202	0.897	1.429	1.251	1.291
1917	1.204	1.223	1.028	1.172	0.931	1.177	1.08	1.036	0.967	1.06	0.852	0.94	0.899	1.58	1.416	1.173	1.127	1.08	1.093	1.085	1.003	0.969	1.078	1.299	1.351	1.281	1.216	1.018	1.328	1.153	1.158	1.114	1.209	0.991	1.189	1.106	1.352	1.759	1.196	1.053	1.165	1.293	0.958	1.137	1.083	0.983	0.87	0.965	0.895
1918	0.812	1.096	0.907	1.173	0.746	1.133	0.455	0.66	0.904	0.423	0.803	0.916	0.911	0.896	0.986	1.054	0.827	1.109	1.019	1.132	1.199	1.252	0.577	0.839	0.841	0.682	0.951	0.76	1.186	0.953	0.983	1.141	0.999	0.791	1.111	0.991	1.422	1.282	1.397	0.862	1.143	0.807	0.861	1.094	0.925	0.764	1.007	0.592	1.021
1919	0.967	1.145	0.89	1.101	0.9	1.13	0.593	0.715	1.041	0.659	0.91	1.011	1.052	0.909	1.012	0.952	0.817	1.078	0.932	0.928	0.907	0.857	0.963	0.719	0.728	0.51	1.032	0.857	1.071	0.978	1.014	0.927	0.997	0.846	0.958	1.053	1.085	0.82	0.834	0.903	0.981	0.538	0.792	1.182	0.85	0.866	1.046	0.796	0.943
1920	1.035	0.711	0.813	1.153	0.872	1.144	0.821	0.941	0.978	0.771	0.82	0.881	0.802	0.9	0.74	0.974	0.696	1.201	0.928	1.168	1.044	1.159	0.561	0.768	0.791	0.762	1.024	0.762	0.974	0.783	1.032	0.983	0.964	0.712	0.975	0.908	1.242	0.841	0.853	0.835	1.087	1.077	0.865	1.009	0.656	1.048	1.018	0.972	0.911
1921	0.724	0.815	0.705	1.085	0.729	1.109	0.777	0.828	0.971	0.776	0.816	0.821	0.732	0.762	0.677	0.739	0.495	0.696	0.798	0.951	0.838	0.791	0.515	0.707	0.618	0.694	0.648	0.684	0.852	0.812	0.73	0.704	0.738	0.687	0.949	0.893	1.151	0.705	0.642	0.562	0.798	1.107	0.776	0.837	0.718	0.93	0.798	0.869	0.86
1922	0.972	0.825	0.749	1.152	0.847	1.152	0.922	0.75	0.987	0.684	0.859	0.806	0.779	0.702	0.465	0.841	0.695	0.953	0.895	0.86	0.803	0.883	0.228	0.839	0.8	0.907	0.554	0.579	1.147	0.913	0.394	0.859	0.428	0.801	1.116	0.925	1.292	0.811	1.154	0.744	0.791	0.826	0.441	0.572	0.709	0.893	0.639	0.933	0.917
1923	0.83	0.783	0.972	0.964	1.129	0.998	1.207	1.022	0.925	1.095	1.028	1.033	0.865	0.669	0.459	0.931	1.093	0.759	0.734	0.699	0.657	0.671	0.797	1.076	0.975	0.921	0.985	0.961	0.938	0.931	0.565	0.733	0.652	0.924	0.966	0.954	0.966	1.016	1.195	0.879	0.575	0.904	1.265	1.033	0.961	0.811	1.127	1.186	1.122
1924	0.88	1.013	1.163	0.931	1.156	0.951	1.368	0.937	1.119	1.068	1.299	1.23	1.211	0.835	0.684	1.037	1.056	0.962	1.041	0.959	0.954	0.909	0.994	0.921	0.942	0.827	0.889	1.023	1.151	1.161	0.786	1.203	0.958	1.087	1.235	1.138	1.394	0.988	1.056	1.146	0.642	0.756	1.334	1.14	1.159	1.209	1.185	1.327	1.286
1925	0.733	1.229	1.076	0.488	1.103	0.561	1.03	1.011	0.989	0.712	0.88	1.015	1.029	0.779	0.838	0.611	1.299	0.743	0.815	0.804	0.795	1.055	1.006	0.903	1.037	0.771	1.014	0.906	0.832	0.893	0.991	1.109	1.111	1.211	0.793	1.239	0.851	0.936	0.991	1.372	0.867	0.601	1.015	1.13	1.092	1.224	1.147	1.234	0.789
1926	1.071	0.923	1.08	0.47	1.245	0.596	1.297	1.183	1.031	1.125	0.859	1.383	0.943	1.184	1.482	0.775	1.133	0.873	0.966	1.024	0.911	1.045	1.418	1.017	0.996	0.893	1.282	1.213	0.858	0.949	1.098	1.079	1.201	1.116	0.573	0.906	0.45	0.756	0.861	1.248	1.308	0.84	1.065	1.084	1.171	1.12	1.526	1.04	0.771
1927	1.311	1.008	1.115	0.718	1.313	0.906	1.441	1.364	1.16	1.222	1.275	1.29	1.378	1.314	1.512	1.206	1.363	1.357	1.298	1.514	1.429	1.31	1.351	1.136	1.158	1.309	1.338	1.182	0.664	1.073	1.014	1.274	1.161	1.21	0.928	0.545	0.519	1.337	0.854	1.28	1.35	1.162	1.124	0.88	1.162	1.03	1.3	1.197	1.019
1928	1.064	0.765	1.059	0.997	1.147	0.971	1.082	1.047	1.008	0.819	1.075	0.923	1.163	1.175	0.796	0.843	0.997	1.029	1.091	1.011	1.18	1.021	1.016	1.085	1.135	1.276	0.527	1.117	0.949	1.224	0.819	0.952	0.985	0.93	0.923	0.783	0.665	1.193	0.844	1.039	1.294	0.732	0.996	0.851	0.961	0.959	0.866	0.858	0.911
1929	0.932	0.868	0.947	0.908	0.957	0.899	0.624	0.733	0.754	0.576	0.975	0.887	1.034	0.864	0.794	0.887	0.612	1.056	0.902	0.873	0.907	0.978	0.65	0.92	0.826	0.993	0.864	0.908	0.82	1.041	1.017	0.941	1.072	0.963	0.83	0.952	0.575	0.882	0.864	0.75	0.901	0.917	1.035	0.97	0.894	0.936	0.857	0.69	0.829
1930	0.935	0.73	0.958	1.06	0.865	0.955	0.727	0.864	1	0.696	0.943	0.829	1.063	0.826	1.134	1.13	0.76	0.984	0.952	0.791	0.846	0.911	0.633	1.04	0.954	0.9	0.891	0.836	0.753	0.885	0.898	0.804	0.887	0.876	0.939	0.975	0.828	0.852	1.211	1.003	0.982	0.834	0.893	0.892	0.825	0.931	0.76	0.801	0.839
1931	1.168	1.131	1.107	1.471	1.043	1.34	1.11	1.077	1.221	1.331	1.164	1.027	1.222	1.035	1.169	1.366	1.107	1.1	1.153	1.11	1.162	1.151	0.871	1.473	1.401	1.323	1.168	0.978	1.141	1.144	1.187	1.181	1.08	1.194	1.254	1.216	1.228	1.531	1.698	0.961	1.176	1.291	1.105	1.064	1.225	1.082	1.177	1.088	1.33
1932	1.278	1.28	1.181	1.38	1.18	1.283	1.221	1.08	1.073	1.409	1.06	1.079	1.124	1.418	1.685	1.236	1.379	1.195	1.175	1.158	1.29	1.143	1.28	1.196	1.189	1.141	1.502	1.471	1.153	1.247	1.437	1.222	1.432	1.082	1.134	1.104	1.168	1.068	1.194	1.191	1.097	1.509	0.948	0.962	1.082	1.005	1.178	1.249	1.143
1933	0.945	1.124	1.174	1.231	1.079	1.203	1.033	1.057	1.061	1.578	1.239	1.1	0.911	1.018	1.195	1.228	1.453	1.034	1.003	0.979	1.044	1.091	1.303	1.093	0.964	0.996	1.271	1.131	1.092	1.026	1.573	1.138	1.438	1.259	1.244	1.336	1.478	0.886	0.86	0.969	1.014	1.535	0.949	1.019	1.2	1.036	0.883	1.211	1.189
1934	0.616	1.017	0.976	1.104	0.854	1.129	0.542	0.666	0.669	0.743	0.729	0.678	0.641	0.721	0.944	1.085	1.19	0.999	0.873	0.95	0.916	0.803	1.131	1.056	1.025	1.069	0.953	0.914	0.899	0.93	0.949	0.929	0.973	0.922	0.909	0.977	0.966	0.635	0.683	0.771	0.911	1.174	0.588	0.793	1.077	0.92	0.421	0.877	0.813
1935	1.049	1.028	0.873	1.199	0.784	1.159	0.536	0.592	0.944	0.746	0.868	0.868	0.882	1	0.914	1.001	0.937	0.925	1.161	1.025	1.085	0.968	0.971	0.998	1.017	1.075	0.787	0.686	0.933	0.935	0.78	0.932	0.91	0.905	1.191	0.876	1.179	0.854	0.728	0.7	1.033	1.229	0.596	0.819	0.992	1.025	0.704	0.703	1.053
1936	1.193	0.889	0.986	1.144	0.897	1.066	1.114	1.19	1.132	1.419	1.049	0.969	1.047	1.012	1.223	1.124	0.621	1.135	1.119	1.013	0.915	1.142	0.725	0.96	0.969	1.091	0.729	0.958	1.129	1.197	0.589	1.107	0.729	1.088	1.128	1.116	1.221	1.203	1.308	1.125	1.266	1.268	1.085	1.014	1.164	0.998	1.109	1.04	1.005
1937	1.273	1.007	0.945	1.049	0.8	1.045	1.223	1.125	0.991	1.1	1.04	0.977	1.019	0.842	0.676	0.935	0.587	0.927	1.05	0.884	0.839	1.025	0.73	0.772	0.774	0.751	0.648	0.845	0.907	1.067	0.755	0.991	0.763	0.833	0.999	0.965	1.062	0.8	0.963	0.847	1.056	1.021	1.142	0.929	0.837	0.95	0.951	1.005	1.064
1938	1.074	1.236	0.941	1.034	0.782	1.009	0.875	1.141	1.061	0.822	0.959	1.007	1.083	0.92	0.697	0.988	0.667	0.961	1.054	1.109	0.994	1.199	0.662	0.825	0.766	0.823	1.009	1.052	1.201	1.156	0.95	1.125	0.889	0.954	1.25	1.054	1.344	0.874	0.875	0.795	0.863	0.92	1.316	0.962	1.005	0.954	0.879	0.926	1.047
1939	0.686	1.17	0.824	0.612	0.758	0.781	1.146	1.255	1.09	1.102	0.971	0.981	1.045	1.359	0.609	0.913	0.878	0.804	0.93	1.084	1.042	0.978	0.819	0.879	0.906	0.767	1.011	0.916	1.11	0.87	0.974	0.916	0.906	1.03	0.969	1.019	1.096	0.838	0.782	0.991	0.883	0.483	1.215	1.077	1.069	1.114	0.664	1.066	1.015
1940	0.513	0.841	0.817	0.595	0.878	0.772	0.908	1.1	0.731	0.89	0.842	0.853	0.853	0.953	0.866	0.8	1.007	0.876	0.822	0.933	0.868	0.945	1.19	0.663	0.781	0.711	1.19	1.204	0.976	1.022	1.149	0.912	1.197	0.946	0.817	0.92	0.915	0.912	0.827	1.186	0.857	0.471	1.158	1.166	0.973	1.129	0.741	0.856	0.808
1941	0.701	0.953	1.044	0.53	1.156	0.669	1.092	1.079	0.862	1.019	0.846	1.103	0.824	1.062	1.001	0.604	1.079	0.683	0.694	0.986	0.943	0.871	1.239	0.826	0.852	0.871	1.216	1.007	0.721	0.882	1.064	0.779	0.949	0.947	0.688	0.913	0.774	1.002	0.921	1.202	0.668	0.709	0.979	1.241	0.902	1.111	0.896	0.907	0.627
1942	0.873	0.797	1.062	0.417	1.194	0.495	1.189	1.137	0.679	1.239	0.893	0.99	0.849	0.899	1.063	0.405	1.077	0.631	0.543	0.726	0.847	0.637	1.375	0.801	0.921	0.78	1.113	1.224	0.437	0.621	0.927	0.492	0.825	1.058	0.5	0.949	0.462	0.968	0.847	1.311	0.534	0.46	1.066	1.26	1.04	1.036	1.092	1.013	0.663
1943	0.924	1.251	1.287	0.729	1.449	0.772	1.206	1.277	0.947	1.079	0.914	0.973	0.905	0.963	1.112	0.918	1.191	1.092	1.019	1.016	1.153	1.139	1.337	0.979	1.07	0.976	1.325	1.195	0.869	0.895	1.209	1	0.892	1.2	0.885	1.32	0.653	1.152	1.219	1.166	0.826	0.639	1.158	1.299	1.151	1.249	1.285	1.172	0.977
1944	1.22	1.161	1.155	1.17	1.303	1.047	0.796	0.933	1.337	1.079	1.4	1.374	1.259	1.013	1.144	0.958	0.983	1.197	0.992	1.043	1.087	0.986	1.378	0.956	0.999	1.078	1.09	1.154	1.084	1.057	1.122	1.049	0.979	1.195	1.13	1.174	0.82	0.984	0.996	1.162	0.961	1.021	1.03	1.038	1.183	0.92	1.147	1.104	1.254
1945	1.171	0.816	0.992	1.206	1.108	1.112	0.871	0.9	0.999	0.769	0.848	0.89	0.886	0.771	1.246	1.138	1.007	1.134	0.892	0.851	0.829	0.89	1.205	1.145	1.181	1.27	1.044	0.946	1.011	0.792	1.131	0.922	1.027	1.028	1.007	1.191	1.034	1.044	1.02	1.166	0.919	1.163	1.134	1.149	0.986	0.966	0.947	1.025	1.014
1946	1.332	0.98	1.144	1.402	1.204	1.333	1.006	0.772	1.325	0.921	1.4	1.566	1.228	1.493	1.393	1.47	1.309	1.281	1.395	1.415	1.307	1.556	1.234	1.248	1.372	1.376	1.429	1.245	1.559	1.205	1.39	1.333	1.359	0.963	1.303	0.94	1.272	1.307	1.252	1.133	1.297	1.215	0.932	0.912	0.995	1.174	1.043	1.072	1.229
1947	0.63	0.924	0.969	0.956	0.943	1.084	0.837	0.466	0.748	0.722	0.802	0.825	0.688	0.74	1.058	0.958	1.239	0.914	0.91	0.974	0.961	0.794	0.792	0.844	0.813	0.807	0.72	0.666	0.997	0.912	0.85	0.856	0.999	0.808	0.906	0.782	0.916	0.769	0.807	0.531	0.731	0.745	0.689	0.737	0.739	0.958	0.792	1.027	0.823
1948	0.849	0.735	0.644	0.844	0.563	0.889	0.387	0.277	0.963	0.369	0.722	0.572	0.604	0.681	0.732	1.127	0.485	0.873	0.918	0.882	0.944	0.764	0.184	0.959	0.969	0.969	0.011	0.167	1.003	0.874	0.151	0.848	0.217	0.318	0.998	0.348	0.877	1.008	1.22	0.188	0.808	0.913	0.231	0.252	0.355	0.2	0.63	0.298	0.923
1949	1.096	1.168	0.752	1.074	0.806	1.214	0.879	0.811	1.099	0.717	1.051	0.951	1.055	1.044	1	1.052	0.804	1.125	1.163	1.149	1.129	1.007	0.693	1.274	1.242	1.31	0.679	0.757	1.206	1.244	0.74	1.239	0.686	0.761	1.009	0.728	1.148	1.144	1.258	0.59	1.079	1.555	0.856	0.743	0.764	0.694	0.93	0.784	0.973
1950	0.637	1.106	0.82	1.27	0.889	1.345	1.1	0.887	0.943	0.958	0.944	0.871	0.891	0.949	1.121	1.31	1.07	1.075	1.416	1.013	0.918	0.813	0.895	1.57	1.371	1.475	1.108	1.157	1.242	1.049	1.39	1.073	1.205	1.161	1.409	1.107	1.431	1.265	1.25	0.715	1.117	1.245	1.234	1.187	0.881	1.247	1.159	1.195	1.302
1951	1.413	1.263	1.042	1.232	1.074	1.27	1.435	1.284	1.11	1.501	1.109	1.111	1.178	1.177	1.006	1.122	1.203	1.091	1.245	1.055	1.143	1.138	1.341	1.067	1.018	1.085	1.172	1.319	1.156	1.276	1.417	1.18	1.203	1.379	1.237	1.268	1.326	1.048	1.104	1.147	1.114	1.445	1.378	1.327	1.017	1.237	1.33	1.332	1.262
1952	1.135	1.002	1.024	1.206	1.012	1.159	1.155	1.046	0.95	1.203	1.03	0.937	1.144	0.804	0.847	1.012	1.038	1.008	0.978	0.925	0.951	0.955	0.991	0.871	0.947	0.832	0.946	1.019	1.195	0.964	1.091	1.115	1.049	1.011	1.011	1.051	1.194	1.105	0.982	0.979	1.028	1.546	1.101	1.177	0.992	1.053	0.88	1.106	1.119
1953	1.319	0.74	1.082	1.078	0.871	1.014	1.063	1.12	1.08	1.076	1.179	1.091	1.245	0.637	0.812	1.132	1.089	1.054	1.024	0.669	0.743	0.966	0.905	0.92	1.016	1.053	1.109	1.257	1.015	1.099	0.87	0.971	1.088	0.928	0.866	1.078	0.685	1.191	1.062	1.226	1.167	1.391	1.202	1.245	1.236	1.02	0.996	0.842	1.189
1954	0.983	1.033	0.938	0.958	0.924	0.935	1.098	1.245	0.89	1.049	0.846	0.888	0.91	0.822	0.686	0.998	1.095	0.991	0.979	0.83	0.884	0.971	0.898	1.053	0.969	0.956	1.237	1.199	0.984	1.117	1.105	1.114	1.26	1.078	1.141	1.19	1.111	0.972	0.805	1.347	1.152	1.072	1.133	1.039	1.205	1.032	0.948	1.068	1.089
1955	1.647	0.804	1.109	1.281	1.175	1.209	1.371	1.545	1.012	1.381	1.111	1.1	1.121	1.129	0.702	1.119	1.178	1.151	1.045	1.082	1.12	1.032	1.178	1.128	1.208	1.082	1.179	1.246	1.06	1.151	1.224	1.157	1.319	1.237	1.163	1.16	1.274	1.02	0.954	1.24	1.438	1.047	1.234	1.276	1.189	1.145	1.068	1.129	1.106
1956	0.863	0.766	0.905	0.752	0.917	0.803	1.072	1.265	0.785	1.018	0.947	0.829	0.851	1.148	1.003	0.774	0.947	0.849	0.736	0.934	0.964	0.864	1.071	0.731	0.743	0.768	0.847	0.975	0.626	0.811	0.886	0.838	1.03	0.93	0.799	0.89	0.628	0.835	0.764	0.967	0.955	0.485	0.805	0.829	1.01	0.658	1.111	0.874	0.735
1957	0.624	0.678	0.904	0.494	0.838	0.519	0.901	1.036	0.893	0.762	0.779	0.618	0.877	0.859	0.774	0.601	0.98	0.608	0.608	0.775	0.918	0.745	1.046	0.665	0.672	0.708	0.8	0.763	0.595	0.652	0.747	0.613	0.973	0.927	0.657	0.828	0.659	0.655	0.704	0.798	0.954	0.492	0.925	0.897	0.982	0.832	0.93	0.822	0.611
1958	0.716	0.865	1.225	0.591	1.077	0.561	0.882	1.016	1.09	0.907	1.204	1.17	1.347	1.47	1.108	0.708	1.081	0.781	0.69	1.177	1.229	1.139	1.385	0.938	0.965	0.899	1.167	1.037	0.542	0.746	1.242	0.972	1.283	1.142	0.648	1.205	0.592	0.634	0.687	1.275	0.828	0.52	1.088	0.94	1.261	1.079	1.436	1.092	0.68
1959	0.964	1.041	1.017	0.822	0.954	0.721	0.655	0.974	0.758	0.639	0.722	0.655	0.75	0.907	0.703	0.664	0.696	0.871	0.91	0.973	0.917	0.99	0.69	0.606	0.668	0.611	0.674	0.662	0.574	0.661	0.833	0.738	0.867	0.806	0.6	0.652	0.573	0.675	0.576	0.544	0.645	0.374	0.644	0.696	0.71	0.789	0.88	0.971	0.585
1960	0.765	1.073	0.907	0.883	0.724	0.831	0.703	0.569	1.054	0.688	0.737	0.571	0.778	0.909	1.048	1.065	0.581	0.927	0.918	1.009	1.082	0.954	0.249	0.943	0.951	0.875	0.592	0.563	0.931	0.865	0.486	0.976	0.531	0.87	0.92	0.479	0.71	0.819	1	0.457	1.119	0.685	0.436	0.451	0.703	0.728	0.888	0.917	0.876
1961	1.292	1.153	1.137	1.016	1.111	0.888	1.04	0.939	1.277	0.951	1.088	1.018	1.051	1.22	1.28	1.055	0.944	0.92	0.865	1.24	1.094	1.354	0.947	1.099	1.081	1.129	1.005	0.893	0.887	1.087	0.867	0.894	0.753	1.09	0.955	0.941	0.836	1.162	1.158	1.115	1.159	0.805	1.109	1.047	0.924	0.905	1.151	1.105	1.159
1962	0.851	1.175	1.086	1.262	1.115	1.079	1.059	1.074	1.082	1.18	1.187	1.182	1.279	0.758	0.853	1.296	1.341	1.074	0.985	1.154	1.032	0.975	1.042	1.235	1.155	1.221	1.188	1.041	1.1	1.065	1.159	1.046	0.995	1.185	1.153	1.328	1.216	1.123	1.119	1.165	1.05	1.147	1.242	1.267	1.229	1.205	0.862	0.95	1.099
1963	0.933	1.083	0.951	1.2	0.958	1.173	0.728	0.698	1.003	0.873	0.982	1.181	1.02	0.963	1.098	1.01	0.703	0.944	1.02	1.03	1.049	1.015	0.968	0.891	0.753	0.715	0.987	1.043	1.044	1.233	0.858	1.027	0.867	0.918	1.028	1.048	1.131	0.776	0.857	0.998	0.744	1.012	1.021	0.914	0.925	0.944	0.769	0.947	0.996
1964	0.75	1.13	0.966	1.211	0.895	1.179	0.621	0.714	0.986	0.713	0.953	1.06	0.931	0.861	0.928	1.225	0.835	1.143	1.248	0.961	0.945	1.003	0.789	0.868	0.85	0.911	1.081	0.93	1.218	1.117	0.786	0.952	0.831	0.793	1.075	0.987	1.18	0.961	0.826	0.913	0.726	0.973	0.893	0.885	0.801	0.903	0.758	0.764	1.042
1965	1.337	1.183	1.04	1.441	1.06	1.511	0.844	0.974	1.068	1.155	1.074	1.28	0.99	1.224	1.473	1.212	1.15	1.259	1.35	1.253	1.216	1.349	0.511	0.874	0.873	0.893	1.131	1.19	1.242	1.098	1.102	1.144	1.002	1.052	1.154	1.123	1.203	1.224	0.991	1.271	0.997	1.009	1.131	0.995	1.101	1.023	0.909	1.025	1.269
1966	1.031	0.848	0.896	1.076	0.896	1.118	1.179	1.195	1.243	1.27	1.266	1.346	1.22	0.852	1.033	0.989	0.929	0.948	0.971	0.817	0.824	0.761	1.131	1.188	1.207	1.06	1.08	1.008	1.107	1.082	1.057	1.16	0.933	1.062	1.054	0.987	1.096	1.188	1.225	1.288	1.104	1.017	1.005	0.802	1.126	0.992	1.168	1.039	1.153
1967	0.708	1.026	1.122	0.826	1.216	0.877	1.301	1.46	1.292	1.236	1.207	1.376	1.09	0.724	1.004	0.845	1.271	0.971	1.016	0.789	0.731	0.833	1.418	1.119	1.171	1.145	1.168	1.09	1.257	1.129	1.35	1.167	1.179	1.239	1.063	1.263	1.386	1.159	0.991	1.198	1.099	1.286	1.284	1.106	1.203	1.359	1.249	1.224	0.939
1968	0.943	0.66	1.026	0.676	1.244	0.667	1.329	1.149	0.835	1.246	1.053	1.01	0.927	1.07	0.897	0.639	1.174	1.217	0.975	0.798	0.852	0.865	1.331	0.949	1.017	0.858	1.102	1.153	0.955	1.046	1.275	0.957	1.202	1.327	1.004	1.326	1.105	0.878	0.902	1.335	1.043	1.091	1.279	1.069	1.197	1.239	1.136	1.151	0.885
1969	1.121	0.866	0.934	1.01	1.063	0.944	1.191	1.15	0.958	1.109	0.9	1.054	0.938	1.619	1.157	1.121	1.155	1.341	1.301	1.23	1.189	1.14	1.414	1.36	1.351	1.285	0.971	1.201	1.194	1.071	1.029	1.107	1.03	1.256	1.075	1.091	1.051	1.197	1.213	1.104	1.237	1.18	1.019	0.96	1.174	1.234	1.208	1.199	1.109
1970	1.131	1.253	0.899	1.112	0.843	0.994	1.069	1.073	0.93	1.058	1.022	0.916	1.02	0.963	1.378	1.01	0.827	0.989	1.035	1.07	0.957	1.181	1.406	1.316	1.48	1.644	0.806	1.054	1.08	0.911	1	1.103	1.048	1.095	1.06	0.877	0.992	1.512	1.308	1.186	1.263	1.365	0.982	0.949	1.045	0.918	0.954	0.942	1.023
1971	1.119	1.484	1.143	1.329	0.983	1.095	1.073	1.031	0.929	1.139	0.948	1.057	1.005	1.023	1.244	1.156	0.917	1.097	1.225	1.081	1.046	1.005	1.219	1.077	1.233	1.188	1.188	1.361	1.158	1.033	1.234	1.126	1.224	1.088	1.055	0.973	1.039	0.9	0.904	0.982	1.113	1.449	1.201	1.368	1.013	1.019	0.91	1.008	1.088
1972	1.041	1.37	1.085	1.011	1.034	1.031	1.17	1.159	1.124	1.337	1.315	1.258	1.261	1.191	1.079	0.974	1.022	1.105	0.984	1.084	1.179	1.098	0.819	0.87	0.845	0.863	1.266	1.334	0.925	0.972	1.285	1.016	1.216	0.82	1.219	1.082	1.134	0.87	0.879	1.049	0.951	1.197	0.91	1.14	1.072	1.081	1.081	0.959	1.122
1973	1.208	1.092	0.981	0.906	1.002	0.923	0.785	0.801	0.828	0.737	0.699	0.672	0.742	1.025	0.751	0.983	1.02	0.852	0.865	1.053	1.068	1.051	0.993	0.675	0.663	0.688	1.135	0.993	0.839	0.8	1.033	0.832	1.13	0.715	0.962	0.971	0.914	0.832	0.887	0.926	0.799	0.902	1.071	1.166	0.868	1.216	0.996	1.113	1.012
1974	0.797	1.185	1.015	0.729	0.781	0.764	0.541	0.536	0.993	0.632	1.001	0.708	0.968	0.809	0.751	1.092	0.964	0.872	1.04	0.954	0.888	0.97	0.536	0.694	0.698	0.742	0.959	1.032	0.986	1.076	0.832	0.964	0.835	0.532	1.05	0.784	0.768	0.845	0.859	0.834	0.724	0.799	0.503	0.902	0.776	0.91	1.003	0.939	0.853
1975	1.029	1.035	1.057	0.937	1.079	1.084	1.121	1.187	0.901	1.026	0.756	0.809	0.783	1.069	0.76	1.42	1.194	0.924	0.876	0.904	0.916	1.085	0.992	0.87	0.869	1.112	1.203	1.235	1.019	1.019	1.387	0.973	1.179	0.92	0.896	1.014	0.898	1.199	1.119	1.055	0.849	0.974	0.973	1.206	1.181	1.221	0.977	1.088	1.042
1976	0.603	0.78	0.609	0.862	0.721	1.008	0.439	0.326	0.551	0.277	0.612	0.684	0.571	0.713	0.714	0.847	0.389	0.724	0.718	0.822	0.876	0.78	0.427	0.611	0.603	0.667	0.418	0.377	0.856	0.727	0.604	0.799	0.559	0.43	0.732	0.399	0.738	0.627	0.763	0.415	0.653	0.863	0.351	0.55	0.544	0.393	0.505	0.368	0.849
1977	1.015	0.332	0.8	0.803	0.734	0.887	0.776	0.399	0.86	0.696	1.056	1.081	1.03	1.045	0.982	0.874	0.796	0.866	1.045	1.066	1.157	1.005	0.48	0.984	0.914	0.829	0.567	0.653	0.84	1.099	0.714	1.027	0.626	0.63	0.876	0.638	0.9	0.907	0.974	0.507	0.974	0.942	0.507	0.77	0.745	0.822	0.52	0.712	1.063
1978	0.86	0.277	1.01	1.001	1.022	1.043	1.251	0.804	0.988	0.955	0.943	0.876	1.022	0.809	0.96	1.075	1.084	0.989	0.925	0.891	0.95	1.028	0.988	1.198	1.059	0.958	0.888	0.838	1.047	1.053	0.88	0.936	0.944	1.081	0.939	0.748	0.874	0.962	1.205	0.777	1.007	0.86	0.923	1.274	0.97	0.946	1.012	1.218	0.949
1979	1.096	0.525	1.056	0.895	1.161	1.12	1.328	0.96	1.06	1.109	1.049	1.119	1.101	0.826	1	0.92	1.14	1.065	1.027	1.084	1.153	1.079	1.184	1.267	1.055	1.073	1.047	1.012	1.131	1.117	0.907	1.096	1.09	1.208	0.987	1.008	1.056	0.985	1.385	1.038	1.165	0.669	0.794	0.859	1.073	0.971	1.091	1.018	0.903
1980	0.928	0.895	1.173	0.629	1.198	0.869	1.495	1.477	1.166	1.504	1.23	1.132	1.207	1.126	0.862	0.57	1.152	0.832	0.958	0.862	0.934	0.696	1.112	0.867	0.796	0.845	1.031	0.915	0.817	0.766	0.584	0.977	1.075	1.267	1.043	1.299	0.782	0.955	0.923	1.119	1.175	0.499	0.948	1.04	1.165	0.919	1.335	1.03	1.001
1981	1.014	0.634	0.961	0.82	1.09	0.958	1.345	1.097	0.93	1.514	1.107	0.956	1.144	0.882	1.12	0.905	0.992	0.83	0.798	0.807	0.732	0.948	1.21	0.759	0.709	0.622	1.063	0.988	0.821	0.799	0.703	0.835	0.967	1.1	1.012	1.306	0.834	0.73	0.748	0.881	1.027	0.823	1.14	1.234	1.031	0.728	1.189	0.947	0.712
1982	1.405	1.374	1.181	1.279	1.178	1.185	1.204	1.116	1.117	1.123	0.927	0.92	0.962	0.928	1.064	1.33	1.174	1.176	1.117	1.078	1.017	1.233	1.261	1.344	1.263	1.311	1.282	1.158	1.301	1.266	1.282	1.369	1.499	1.394	1.317	1.458	1.47	1.462	1.234	1.079	1.273	1.332	1.069	1.034	1.278	1.294	0.875	1.049	1.129
1983	0.922	1.329	0.879	0.938	1.039	0.876	0.727	0.7	0.793	0.573	0.94	0.837	0.89	0.98	0.83	1.04	0.879	0.991	0.825	0.887	1.017	0.881	0.715	1.199	1.2	1.05	0.934	0.802	0.965	1.057	0.876	0.979	1.022	0.929	0.862	0.954	0.952	1.095	1.023	0.883	0.989	0.964	0.997	0.796	1.015	1.029	0.755	0.879	0.897
1984	1.088	0.944	1.011	1.277	0.842	1.178	0.72	1.014	1.04	0.903	1.102	0.898	1.046	0.981	0.852	0.959	0.994	0.97	0.97	0.988	0.952	0.854	0.672	1.039	1.067	0.992	0.901	1.027	1.051	0.916	0.992	0.962	0.862	0.872	1.088	0.902	1.099	0.874	0.865	1.086	0.962	1.15	1.445	1.163	1.075	1.269	1.16	1.069	1.13
1985	1.048	0.934	1.066	1.257	0.934	1.077	1.054	1.269	1.254	1.34	1.171	1.284	1.181	0.991	0.992	0.968	1.095	0.989	1.059	1.12	1.076	0.857	1.168	1.21	1.255	1.171	1.357	1.328	1.044	1.193	1.214	1	1.231	1.225	1.084	1.158	1.018	1.063	1.007	1.342	0.883	1.108	1.231	0.85	1.198	1.228	1.154	1.078	1.086
1986	1.104	1.046	1.017	1.266	1.066	1.117	0.969	1.032	1.051	0.965	1.077	1.129	1.035	0.977	1.125	1.038	0.802	0.997	1.103	0.965	0.999	0.913	1.155	1.036	1.009	1.143	0.868	0.739	0.824	1.079	0.929	0.921	1.095	1.274	1.182	1.154	1.19	0.929	0.882	0.795	1.018	1.1	1.098	0.846	1.062	0.954	0.947	1.011	1.155
1987	0.976	0.953	1.063	0.925	1.122	0.92	0.981	1.092	0.899	1.124	0.966	1.142	0.988	0.885	1.107	0.928	1.041	1.143	0.928	1.055	1.053	1.004	1.217	1.185	1.12	1.242	0.992	1.077	0.909	1.003	1.023	0.967	0.968	1.132	0.899	1.003	0.975	1.182	1.12	1.282	1.062	1.038	1.225	0.887	0.935	1.011	1.137	1.019	1.046
1988	0.704	1.357	0.997	0.838	1.079	0.891	1.029	1.151	0.783	0.979	0.76	0.768	0.715	1.264	0.741	0.972	1.33	1.105	1.037	1.179	1.141	0.97	1.188	0.921	0.901	0.967	1.243	1.343	1.049	0.874	1.258	0.993	1.204	1.071	0.67	1.035	0.899	0.976	0.908	1.19	0.875	0.912	1.204	0.915	1.05	0.95	1.085	1.294	0.825
1989	0.821	1.264	0.944	0.625	0.864	0.858	0.749	0.837	0.952	0.615	0.8	0.683	0.808	0.971	0.814	0.99	1.123	0.955	0.954	1.092	1.056	1.188	0.853	0.898	0.963	0.99	1.258	1.145	0.844	0.859	1.037	0.957	1.105	0.665	0.659	1.004	0.837	1.176	1.126	0.911	0.907	0.809	1.01	1.074	0.951	0.686	0.981	0.979	0.853
1990	1.121	1.348	1.253	1.195	1.04	1.022	0.798	0.94	1.209	0.938	1.082	1.075	1.082	1.252	1.185	1.063	0.632	1.013	1.034	0.927	0.946	0.947	0.501	0.757	0.802	0.854	0.663	0.564	0.893	0.948	0.564	0.955	0.422	0.481	1.252	0.575	1.026	0.815	0.937	0.476	0.98	1.083	0.656	0.549	0.433	0.516	1.216	1.202	1.155
1991	0.998	0.804	1.063	1.117	1.043	0.998	0.802	0.982	1.027	0.861	1.045	1.008	1.076	0.971	1.09	0.945	0.912	0.993	1.004	0.957	0.86	1.025	1.077	0.934	0.922	0.946	0.683	0.667	0.963	0.92	0.792	0.976	0.541	0.769	0.941	0.735	0.968	0.919	0.984	0.778	0.922	0.968	0.81	0.803	0.543	0.542	1.005	1.025	0.901
1992	NaN	0.936	0.707	1.163	0.626	1.104	0.612	0.827	1.263	0.68	1.287	1.24	1.141	0.953	1.129	0.898	0.909	1.012	1.051	0.945	0.999	0.979	0.889	1	1.094	1.074	0.449	0.547	1.01	1.154	0.903	0.93	0.698	0.802	1.074	0.88	1.056	0.912	1.012	1.144	1.025	1.13	0.762	1.054	0.84	0.946	0.506	0.327	0.954
1993	NaN	0.909	0.818	0.905	0.824	0.864	1.021	1.085	0.871	1.149	0.973	1.053	0.856	0.877	1.058	0.922	1.044	1.045	0.951	0.798	0.882	0.786	1.26	1.132	1.17	1.108	0.833	0.844	0.964	0.866	1.024	0.864	0.81	0.974	0.999	1.084	0.977	0.78	0.979	1.195	0.87	0.971	1.326	1.452	1.121	1.148	0.935	0.804	0.865
1994	NaN	1.253	1.096	1.094	1.079	1.121	1.201	1.185	1.195	1.255	1.216	1.415	1.269	1.14	1.164	1.425	1.188	1.161	1.457	1.091	1.176	1.317	1.332	1.36	1.416	1.266	1.214	1.205	1.339	1.099	1.195	1.216	1.038	1.193	1.333	1.284	1.241	1.387	1.177	1.401	1.212	1.266	1.39	1.43	1.448	1.609	1.178	1.255	1.242
1995	NaN	0.573	0.964	0.776	1.154	0.877	0.919	1.005	0.945	0.993	0.881	0.986	1.052	0.993	0.836	0.81	0.935	0.949	1.014	1.004	1.035	1.103	1.009	1.002	1.071	1.081	0.737	0.92	0.936	1.024	1.058	1.057	0.962	0.906	0.977	0.741	0.93	0.966	0.992	1.086	1.106	1.091	0.641	0.524	0.623	0.544	NaN	NaN	NaN
1996	NaN	NaN	NaN	NaN	NaN	NaN	0.742	0.858	0.487	0.88	0.582	0.576	0.612	0.743	0.675	0.53	0.753	0.605	0.697	0.816	0.967	0.781	0.657	0.515	0.515	0.544	0.466	0.653	0.783	0.792	0.674	0.791	0.686	0.746	0.595	0.57	0.626	0.523	0.62	0.61	0.764	0.688	0.518	0.444	0.412	0.374	NaN	NaN	NaN
1997	NaN	NaN	NaN	NaN	NaN	NaN	1.414	1.397	0.858	1.245	0.785	0.633	0.828	0.976	1.059	0.974	1.088	1.048	0.876	1.161	1.053	1.04	1.396	0.606	0.612	0.583	1.205	1.323	1.137	1.04	1.237	0.994	1.052	1.338	0.905	1.185	0.772	0.849	0.841	1.097	0.967	0.87	1.111	1.139	1.082	1.016	NaN	NaN	NaN
1998	NaN	NaN	NaN	NaN	NaN	NaN	0.836	0.972	0.919	0.732	0.855	0.743	0.876	0.817	0.814	0.858	1.145	0.857	0.89	0.998	0.992	0.909	0.948	0.746	0.79	0.723	1.408	1.291	0.933	0.935	1.388	0.901	1.409	1.117	0.884	1.162	0.725	0.946	0.891	1.116	0.922	1.011	1.104	1.301	1.103	1.131	NaN	NaN	NaN
1999	NaN	NaN	NaN	NaN	NaN	NaN	1.324	1.391	1.214	1.226	1.062	0.973	1.064	1.18	0.952	1.098	1.071	1.161	0.977	1.13	1.028	1.104	0.994	1.022	0.991	1.057	1.338	1.321	1.077	0.949	1.166	0.84	1.02	1.485	1.124	1.297	1.016	1.214	1.032	1.23	0.948	0.85	1.398	1.436	1.346	1.557	NaN	NaN	NaN
2000	NaN	NaN	NaN	NaN	NaN	NaN	0.914	0.773	0.985	0.747	0.971	0.965	0.948	1.076	1.239	1.004	0.742	1.05	0.95	1.005	0.982	0.963	0.361	0.992	0.934	0.966	0.536	0.528	0.965	1.086	0.552	0.929	0.603	0.606	0.952	0.533	0.871	1.112	0.887	0.474	0.896	1.064	0.623	0.726	0.69	0.618	NaN	NaN	NaN
2001	NaN	NaN	NaN	NaN	NaN	NaN	1.324	1.144	1.06	1.163	1.164	1.212	1.103	1.078	1.289	1.182	1.254	1.105	1.202	1.044	1.084	1.234	1.431	1.365	1.267	1.315	1.55	1.677	1.094	1.029	1.692	1.155	1.372	1.321	1.181	1.366	1.282	1.245	1.194	1.036	1.219	1.239	1.139	1.332	1.664	1.848	NaN	NaN	NaN
2002	NaN	NaN	NaN	NaN	NaN	NaN	1.185	0.987	1.133	1.087	1.384	1.359	1.125	1.039	1.12	1.209	1.05	0.929	0.989	0.979	0.967	1.046	0.737	1.191	1.169	1.092	0.679	0.888	0.941	0.94	0.72	1.016	0.929	1.051	1.023	1.202	1.047	1.113	1.081	1.075	1	0.996	0.612	0.544	1.193	1.152	NaN	NaN	NaN
2003	NaN	NaN	NaN	NaN	NaN	NaN	1.189	1.144	1.004	1.243	1.016	1.048	1.035	1.084	1.219	1.048	1.176	1.101	1.098	1.017	1.023	1.092	1.26	1.078	1.157	1.209	1.503	1.233	0.988	1.053	1.295	1.014	1.659	1.406	1.048	1.355	1.122	1.141	1.159	1.368	1.01	0.926	1.207	1.208	1.386	1.482	NaN	NaN	NaN
2004	NaN	NaN	NaN	NaN	NaN	NaN	0.489	0.42	0.99	0.652	0.943	0.817	0.959	0.902	0.746	1.09	0.699	1.06	0.971	0.999	0.954	0.855	0.764	1.11	1.094	1.143	0.702	0.591	1.023	1.115	0.406	1.21	0.654	0.456	1.041	0.705	1.226	0.775	0.979	0.774	1.065	1.098	0.752	0.875	0.701	0.441	NaN	NaN	NaN
[truncated: 1 more columns]
