# Supplementary material for: Sensitivity of proxies on non-linear interactions in the climate system
Source: Sci Rep. 2015 Dec 21;5:18560. doi: 10.1038/srep18560 (PMC4685260; doi:10.1038/srep18560)
Supplement: Supplementary Dataset S2 [file srep18560-s3.xls]

## Sheet: Tabelle1
ID	Babst ID	country	species	latitude	longitude	elevation	chrono_start	chrono_end
1	site_14	ITA	ABAL	44.1	10.65	1401	1855	1980
2	site_15	CH	ABAL	46.36	7.62	1741	1791	1980
3	site_16	ITA	ABAL	42.67	13.36	1701	1711	1980
4	site_17	ITA	ABAL	38.16	15.91	1837	1820	1980
5	site_18	CH	ABAL	46.33	7.77	1509	1828	1980
6	site_19	ITA	ABAL	39.93	16.15	1721	1823	1980
7	site_20	CH	ABAL	46.28	7.46	839	1829	1980
8	site_21	CH	ABAL	46.34	7.86	1848	1849	1980
9	site_22	FRA	ABAL	42.2	9.05	1501	1776	1980
10	site_23	CH	ABAL	46.17	7.8	1230	1835	1981
11	site_24	CH	ABAL	46.28	7.46	839	1827	1981
12	site_26	GER	ABAL	48.95	13.54	1110	1746	1983
13	site_27	GER	ABAL	48.38	11.63	495	1881	1983
14	site_28	GER	ABAL	50.3	11.39	530	1879	1983
15	site_29	GER	ABAL	49.11	13.36	975	1807	1984
16	site_30	GER	ABAL	47.75	12.29	960	1867	1984
17	site_31	GER	ABAL	48.45	11.52	490	1881	1984
18	site_32	GER	ABAL	49.43	12.76	775	1873	1984
19	site_34	GER	ABAL	47.59	10.16	945	1855	1985
20	site_35	GER	ABAL	48.65	13.17	415	1875	1985
21	site_36	GER	ABAL	49.05	10.4	480	1855	1985
22	site_37	GER	ABAL	48.35	11.51	485	1868	1986
23	site_38	GER	ABAL	47.31	10.92	1200	1816	1987
24	site_39	GER	ABAL	47.54	10.07	1050	1877	1988
25	site_40	GER	ABAL	47.61	12.68	935	1826	1988
26	site_41	GER	ABAL	50.04	9.1	310	1876	1988
27	site_42	CH	ABAL	46.75	7.25	920	1863	1989
28	site_43	GER	ABAL	48.96	13.35	865	1852	1989
29	site_44	CH	ABAL	46.74	7.25	910	1776	1990
30	site_45	CH	ABAL	46.3	7.55	576	1842	1990
31	site_46	GER	ABAL	49.23	12.94	850	1838	1990
32	site_47	GER	ABAL	49.95	9.3	420	1870	1990
33	site_48	GER	ABAL	47.62	11.4	985	1800	1990
34	site_49	SLO	ABAL	45.75	14.13	550	1826	1989
35	site_50	GER	ABAL	48.56	11.45	465	1875	1992
36	site_51	GER	ABAL	47.65	11.39	1020	1868	1992
37	site_54	CH	ABAL	47.19	7.35	570	1868	1994
38	site_55	GER	ABAL	47.85	10.23	720	1875	1994
39	site_56	GER	ABAL	47.75	10.22	860	1860	1994
40	site_57	GER	ABAL	49.41	12.18	455	1871	1994
41	site_58	GER	ABAL	49.43	12.22	490	1880	1994
42	site_59	GER	ABAL	47.75	7.65	460	1870	1995
43	site_60	GER	ABAL	47.75	7.73	940	1848	1995
44	site_61	GER	ABAL	47.7	7.94	929	1845	1995
45	site_62	AUT	ABAL	47.84	14.28	925	1874	1995
46	site_64	CH	ABAL	46.47	7.28	1060	1789	1995
47	site_66	GER	ABAL	49.43	12.76	775	1873	1995
48	site_67	GER	ABAL	49.52	12.65	745	1879	1995
49	site_68	GER	ABAL	48.93	11.73	460	1862	1996
50	site_69	AUT	ABAL	47.72	14.45	1200	1784	1996
51	site_71	AUT	ABAL	47.7	14.44	980	1813	1996
52	site_72	AUT	ABAL	47.75	14.56	1250	1782	1996
53	site_73	AUT	ABAL	47.78	14.6	930	1770	1996
54	site_74	AUT	ABAL	47.67	15.47	850	1750	1996
55	site_76	GER	ABAL	49.03	12.41	420	1863	1997
56	site_77	AUT	ABAL	47.77	14.58	900	1801	1996
57	site_78	AUT	ABAL	47.66	15.87	620	1812	1997
58	site_79	AUT	ABAL	47.81	14.22	1150	1746	1996
59	site_80	ITA	ABAL	46.74	12.3	1440	1785	1998
60	site_81	ITA	ABAL	46.55	12.5	1500	1850	1998
61	site_82	ITA	ABAL	46.23	12.53	1049	1881	1999
62	site_83	ITA	ABAL	46.3	11.67	1600	1826	1999
63	site_84	ITA	ABAL	46.09	12.36	1300	1841	1999
64	site_85	ITA	ABAL	46.33	13.32	1200	1874	1999
65	site_86	AUT	ABAL	47.29	10.78	1280	1834	2000
66	site_87	AUT	ABAL	47.42	10.9	1350	1833	2000
67	site_88	AUT	ABAL	47.2	10.81	1160	1858	2000
68	site_89	ITA	ABAL	46.31	11.16	1500	1802	1999
69	site_90	ITA	ABAL	46.7	10.56	1650	1665	2000
70	site_91	AUT	ABAL	47.64	13.7	909	1863	2003
71	site_92	POL	ABAL	49.3	19.81	1050	1830	2004
72	site_93	POL	ABAL	49.15	19.3	1048	1841	2004
73	site_95	GRC	ABBO	37.84	21.37	760	1841	1981
74	site_97	GRC	ABCE	36.93	21.86	950	1858	1981
75	site_98	TUR	ABNO	39.59	38.58	1300	1789	1987
76	site_99	ESP	ABPN	36.72	-4.99	1647	1771	1982
77	site_100	MAR	CDAT	35.17	-5.67	907	1657	1984
78	site_101	MAR	CDAT	32.95	-5.29	2200	1086	1984
79	site_102	MAR	CDAT	33.36	-5.22	1900	1570	1984
80	site_103	MAR	CDAT	32.25	-5.52	2200	1751	1984
81	site_104	MAR	CDAT	34.1	-4.18	1865	1853	1984
82	site_105	MAR	CDAT	32.35	-5.31	2200	1310	1983
83	site_106	MOR	CDAT	32.3	-5.32	2100	1290	2001
84	site_107	MOR	CDAT	33.16	-4.75	2180	1180	2001
85	site_108	TUR	CDLI	37.8	30.67	1400	1692	1998
86	site_109	TUR	CDLI	36.83	29.7	1470	1794	2000
87	site_110	GER	FASP	49.11	13.36	975	1824	1984
88	site_111	GER	FASP	47.75	12.29	960	1872	1984
89	site_116	GER	FASP	50.13	9.35	465	1863	1995
90	site_117	GER	FASP	50.07	9.35	470	1868	1995
91	site_119	GER	FASY	50.3	11.39	530	1878	1985
92	site_128	CH	FASY	46.91	6.41	1242	1880	1987
93	site_129	CH	FASY	46.3	7.99	1318	1823	1987
94	site_130	CH	FASY	46.3	7.98	1389	1870	1987
95	site_132	CH	FASY	47	7.3	701	1837	1987
96	site_133	CH	FASY	46.36	7.09	1241	1835	1987
97	site_134	CH	FASY	47.23	7.41	1080	1849	1987
98	site_135	CH	FASY	46.21	7.18	1100	1871	1987
99	site_137	CH	FASY	47.25	6.73	560	1853	1987
100	site_140	GER	FASY	51.65	10.43	550	1856	1990
101	site_142	GER	FASY	52.66	12.05	30	1862	1992
102	site_143	GER	FASY	52.32	11.87	40	1864	1992
103	site_144	GER	FASY	52.51	12.25	25	1853	1992
104	site_146	GER	FASY	53.4	13.45	139	1695	1993
105	site_149	GER	FASY	51.56	10.9	425	1851	1993
106	site_150	GER	FASY	51.6	10.95	480	1824	1993
107	site_151	GER	FASY	51.57	10.89	460	1834	1993
108	site_152	GER	FASY	51.7	10.46	440	1830	1993
109	site_153	GER	FASY	51.16	8.97	300	1843	1994
110	site_154	GER	FASY	50.55	10.43	460	1829	1994
111	site_155	GER	FASY	50.55	10.43	460	1873	1994
112	site_156	GER	FASY	50.57	10.66	520	1853	1994
113	site_157	GER	FASY	48.43	12.75	465	1815	1995
114	site_158	CH	FASY	47.32	8.16	585	1866	1997
115	site_159	CH	FASY	47.45	7.46	650	1841	1997
116	site_161	AUT	FASY	47.44	13.55	1440	1763	2002
117	site_163	AUT	FASY	48.38	15.31	600	1829	2003
118	site_164	FRA	FASY	48.05	7.01	1230	1826	2003
119	site_165	FRA	FASY	47.95	7.03	1250	1834	2003
120	site_166	FRA	FASY	48.12	7.07	1272	1860	2003
121	site_167	FRA	FASY	48.05	7	1262	1839	2003
122	site_168	GER	FASY	50.1	6.7	430	1856	2004
123	site_170	GER	FASY	50.63	7.28	340	1866	2004
124	site_171	GER	FASY	50.6	6.25	530	1841	2004
125	site_172	GER	FASY	50.58	6.53	470	1866	2004
126	site_173	GER	FASY	50.65	6.21	440	1864	2004
127	site_174	GER	FASY	50.63	6.17	480	1839	2004
128	site_175	FRA	FASY	47.95	7.03	1250	1860	2004
129	site_176	GER	FASY	51.01	8.75	340	1849	2005
130	site_177	GER	FASY	51.03	8.8	310	1841	2005
131	site_178	GER	FASY	51.07	8.8	280	1803	2005
132	site_179	GER	FASY	51.22	8.77	420	1799	2005
133	site_180	GER	FASY	50.29	6.91	480	1846	2005
134	site_181	GER	FASY	50.62	8	500	1850	2005
135	site_182	GER	FASY	50.79	8.11	440	1857	2005
136	site_183	GER	FASY	50.7	6.65	155	1878	2005
137	site_184	GER	FASY	51.24	7.11	260	1865	2005
138	site_185	GER	FASY	51.16	7.82	455	1870	2005
139	site_186	GER	FASY	52.04	8.36	110	1864	2005
140	site_187	GER	FASY	51.35	7.93	360	1810	2006
141	site_188	GER	FASY	51.31	7.96	350	1819	2006
142	site_189	TUR	JUEX	36.7	29.77	1050	1327	2000
143	site_190	TUR	JUEX	36.91	29.82	1860	1340	2000
144	site_191	GRC	JUFO	36.93	21.86	950	1730	1998
145	site_195	CH	LADE	46.35	7.45	1900	1771	1982
146	site_196	ITA	LADE	46.84	12	1970	1559	1988
147	site_197	ITA	LADE	46.53	11.91	2100	1551	1994
148	site_198	ITA	LADE	46.65	12.04	2150	1737	1995
149	site_199	CH	LADE	46.31	9.47	1370	1837	1995
150	site_200	AUT	LADE	47.68	14.45	1300	1824	1996
151	site_201	AUT	LADE	47.7	14.21	1054	1818	1996
152	site_202	AUT	LADE	47.7	14.44	980	1805	1996
153	site_203	AUT	LADE	47.75	14.56	1250	1834	1996
154	site_204	AUT	LADE	47.92	14.28	1000	1821	1996
155	site_205	AUT	LADE	47.78	14.6	930	1854	1996
156	site_206	AUT	LADE	47.81	14.22	1150	1844	1996
157	site_207	AUT	LADE	47.72	14.48	1220	1844	1996
158	site_208	AUT	LADE	47.96	15.96	500	1867	1997
159	site_209	AUT	LADE	47.35	14.56	1701	1724	1997
160	site_210	AUT	LADE	47.65	14.48	1750	1721	1997
161	site_211	ITA	LADE	46.65	12.04	2150	1623	1997
162	site_212	AUT	LADE	47.67	13.88	1800	1439	1998
163	site_213	ITA	LADE	46.46	12.09	2000	1573	1998
164	site_214	ITA	LADE	46.35	11.71	2000	1749	1998
165	site_215	ITA	LADE	46.79	12.46	2050	1740	1998
166	site_216	ITA	LADE	46.93	10.56	2101	1683	1999
167	site_217	ITA	LADE	46.34	10.63	2199	1458	1999
168	site_218	ITA	LADE	46.55	13.35	1600	1726	1999
169	site_219	ITA	LADE	46.65	10.8	2099	1536	1999
170	site_220	ITA	LADE	46.36	13.5	1700	1691	1999
171	site_221	ITA	LADE	46.6	12.56	1550	1842	1999
172	site_222	ITA	LADE	46.86	10.48	1900	1577	1999
173	site_223	ITA	LADE	46.34	10.63	2199	1561	1999
174	site_224	ITA	LADE	46.27	10.58	2050	1694	1998
175	site_225	ITA	LADE	46.11	12.48	1750	1729	1999
176	site_227	CH	LADE	46.3	7.3	1781	1168	2001
177	site_228	AUT	LADE	46.86	11.42	1749	1781	2002
178	site_229	ITA	LADE	46.48	11.97	1350	1854	2001
179	site_230	ITA	LADE	46.39	10.9	2099	1234	2002
180	site_231	CH	LADE	45.95	8.01	1790	738	1982
181	site_232	CH	LADE	46.32	7.9	1649	1438	2003
182	site_233	SVK	LADE	49.22	20.23	1549	1842	2003
183	site_234	AUT	LADE	47.02	13.65	1900	1679	2003
184	site_235	AUT	LADE	47.04	12.79	1750	1632	2003
185	site_236	AUT	LADE	47.1	13.87	1870	1621	2002
186	site_237	AUT	LADE	47.33	13.6	1870	1809	2003
187	site_238	AUT	LADE	47.15	13.42	1750	1735	2003
188	site_239	CH	LADE	46.22	7.47	2130	1536	2004
189	site_240	SVK	LADE	49.19	19.93	1450	1676	2004
190	site_241	SVK	LADE	49.24	19.82	1450	1676	2004
191	site_242	CH	LADE	46.25	7.56	898	1835	2005
192	site_243	CH	LADE	46.18	7.81	1501	1863	2005
193	site_244	CH	LADE	46.31	7.1	1500	1839	2005
194	site_245	CH	LADE	46.27	7.4	901	1835	2005
195	site_246	CH	LADE	46.27	7.4	901	1869	2005
196	site_247	CH	LADE	46.15	7.38	1500	1863	2005
197	site_249	CH	LADE	46.31	7.1	1500	1839	2005
198	site_250	CH	LADE	46.06	8.17	1259	1879	2005
199	site_251	GER	LADE	51	8.86	360	1866	2005
200	site_253	FRA	LADE	44.13	7.3	2231	1686	2007
201	site_254	FRA	LADE	44.23	7.1	2059	1054	2007
202	site_255	FRA	LADE	44.08	7.35	2160	1382	2007
203	site_256	RUS	LASI	59.61	28.53	20	1762	1990
204	site_291	CH	PCAB	46.5	7.65	1240	1850	1980
205	site_292	CH	PCAB	46.17	7.8	1230	1816	1980
206	site_293	ITA	PCAB	45.89	10.26	1652	1851	1980
207	site_294	CH	PCAB	46.36	7.62	1741	1713	1980
208	site_295	CH	PCAB	46.33	7.77	1509	1810	1980
209	site_296	CH	PCAB	46.28	7.46	839	1797	1980
210	site_297	CH	PCAB	46.34	7.86	1848	1832	1980
211	site_298	BIH	PCAB	43.72	18.48	1699	1848	1981
212	site_299	BIH	PCAB	44.32	17.61	1596	1840	1981
213	site_300	SLO	PCAB	46.49	13.54	1600	1806	1981
214	site_305	ROM	PCAB	44.95	22.53	987	1833	1981
215	site_306	ROM	PCAB	46.89	24.94	1104	1852	1981
216	site_308	ROM	PCAB	47.11	25.09	1480	1853	1981
217	site_309	ROM	PCAB	45.31	23.55	1653	1833	1981
218	site_310	GER	PCAB	48.95	13.54	1110	1746	1983
219	site_313	GER	PCAB	47.75	12.29	960	1877	1984
220	site_314	GER	PCAB	50.05	11.85	1009	1857	1984
221	site_315	GER	PCAB	50.05	11.85	972	1833	1984
222	site_317	GER	PCAB	49.43	12.76	775	1872	1984
223	site_320	GER	PCAB	49.05	10.4	480	1851	1985
224	site_321	CH	PCAB	46.35	7.45	1900	1785	1986
225	site_322	CH	PCAB	46.35	7.45	1900	1728	1986
226	site_323	GER	PCAB	49.1	13.31	1250	1758	1986
227	site_324	GER	PCAB	49.1	13.3	1314	1740	1986
228	site_325	GER	PCAB	48.95	13.51	1305	1827	1986
229	site_326	GER	PCAB	50.05	11.85	972	1832	1986
230	site_327	GER	PCAB	47.31	10.92	1200	1818	1987
231	site_329	GER	PCAB	47.61	12.68	935	1834	1988
232	site_330	GER	PCAB	50.04	9.1	310	1876	1988
233	site_332	GER	PCAB	48.96	13.35	865	1856	1989
234	site_333	CSK	PCAB	50.76	15.61	1150	1805	1990
235	site_334	GER	PCAB	49.23	12.94	850	1836	1990
236	site_335	GER	PCAB	50.04	11.75	770	1867	1990
237	site_336	GER	PCAB	50.07	11.83	800	1862	1990
238	site_337	GER	PCAB	47.58	13.05	1615	1717	1990
239	site_338	GER	PCAB	47.4	13.12	1524	1690	1990
240	site_339	GER	PCAB	49.95	9.3	420	1863	1990
241	site_340	GER	PCAB	47.62	11.4	985	1776	1990
242	site_341	GER	PCAB	47.41	10.72	1530	1792	1991
243	site_342	GER	PCAB	47.46	10.32	1541	1825	1991
244	site_343	RUS	PCAB	67.55	31.82	140	1703	1992
245	site_344	CH	PCAB	46.95	6.52	1110	1863	1992
246	site_345	GER	PCAB	47.65	11.39	1020	1868	1992
247	site_346	CH	PCAB	47.26	7.06	1020	1808	1993
248	site_347	CH	PCAB	46.66	6.23	1360	1829	1993
249	site_349	CH	PCAB	46.4	8.9	1331	1874	1994
250	site_350	CH	PCAB	46.45	6.1	1340	1828	1994
251	site_351	GER	PCAB	49.18	13.15	1235	1787	1994
252	site_353	GER	PCAB	49.18	13.15	1235	1814	1994
253	site_354	GER	PCAB	48.96	13.45	1320	1591	1980
254	site_355	CH	PCAB	46.77	7.88	1700	1803	1995
255	site_356	CH	PCAB	46.44	7.84	1960	1782	1995
256	site_357	CH	PCAB	46.79	9.05	1520	1623	1995
257	site_358	GER	PCAB	47.84	8	1250	1756	1995
258	site_359	GER	PCAB	47.88	8.01	1320	1872	1995
259	site_360	GER	PCAB	47.75	7.73	940	1873	1995
260	site_361	GER	PCAB	47.7	7.94	929	1845	1995
261	site_362	LTU	PCAB	54.56	21.54	44	1880	1995
262	site_363	CH	PCAB	46.95	6.48	1180	1868	1995
263	site_367	CH	PCAB	46.49	6.92	1185	1845	1995
264	site_369	GER	PCAB	49.12	13.08	1209	1836	1996
265	site_370	GER	PCAB	48.88	11.93	390	1866	1996
266	site_371	AUT	PCAB	47.8	14.31	1400	1843	1996
267	site_372	AUT	PCAB	47.6	14.32	1248	1711	1996
268	site_373	AUT	PCAB	47.6	14.1	1230	1767	1996
269	site_374	AUT	PCAB	47.8	14.21	1354	1744	1996
270	site_375	AUT	PCAB	47.68	14.45	1300	1848	1996
271	site_376	AUT	PCAB	47.65	14.37	1365	1693	1996
272	site_377	AUT	PCAB	47.8	14.31	1400	1764	1996
273	site_378	AUT	PCAB	47.87	14.24	780	1831	1996
274	site_379	AUT	PCAB	47.67	15.47	850	1709	1996
275	site_380	POL	PCAB	49.25	20.04	1419	1871	1996
276	site_381	GER	PCAB	49.11	13.13	1359	1832	1997
277	site_382	AUT	PCAB	47.55	14.53	1600	1701	1997
278	site_383	AUT	PCAB	47.77	14.3	1480	1738	1997
279	site_386	CH	PCAB	46.52	7.24	1380	1819	1997
280	site_387	CH	PCAB	46.46	7.45	1400	1784	1997
281	site_388	CH	PCAB	46.45	7.63	1900	1799	1998
282	site_389	GER	PCAB	48.85	12.38	370	1850	1998
283	site_390	POL	PCAB	49.28	19.27	1231	1865	1998
284	site_391	ITA	PCAB	46.49	12.34	1850	1766	1998
285	site_392	ITA	PCAB	46.73	12.22	1201	1795	1998
286	site_393	ITA	PCAB	46.33	12.25	1600	1737	1998
287	site_395	LTU	PCAB	53.61	22.75	103	1878	1998
288	site_396	POL	PCAB	49.28	19.27	1231	1865	1998
289	site_398	FRA	PCAB	46.61	6.1	1100	1746	1999
290	site_399	POL	PCAB	49.25	19.88	1307	1863	1999
291	site_400	ITA	PCAB	46.34	12.61	1300	1843	1999
292	site_401	ITA	PCAB	46.1	11.51	1750	1813	1998
293	site_402	ITA	PCAB	46.27	10.85	1620	1819	1999
294	site_403	ITA	PCAB	46.35	11.99	2000	1601	1999
295	site_404	ITA	PCAB	46.42	11.53	1500	1828	1999
296	site_405	ITA	PCAB	46.7	12.98	1050	1852	1999
297	site_406	ITA	PCAB	46.7	11.7	1900	1803	1999
298	site_407	ITA	PCAB	46.55	13.35	1600	1804	1999
299	site_408	ITA	PCAB	46.49	13.53	1400	1738	1999
300	site_409	ITA	PCAB	46.7	10.56	1650	1682	1999
301	site_410	ITA	PCAB	46.72	12.06	1931	1770	1999
302	site_411	ITA	PCAB	46.61	10.38	1749	1798	1999
303	site_412	ITA	PCAB	46.22	11.42	1500	1811	1999
304	site_413	LTU	PCAB	54.88	23.91	60	1872	1999
305	site_415	POL	PCAB	48.93	20.19	1330	1862	1999
306	site_416	POL	PCAB	48.95	19.85	1307	1869	1999
307	site_417	POL	PCAB	49.26	19.95	1209	1661	2000
308	site_419	POL	PCAB	49.27	20.05	1331	1796	2000
309	site_420	AUT	PCAB	47.43	12.5	1400	1869	2000
310	site_421	AUT	PCAB	47.68	12.62	1499	1753	2000
311	site_422	AUT	PCAB	47.56	11.07	1150	1864	2000
312	site_423	AUT	PCAB	47.42	10.9	1350	1870	2000
313	site_424	POL	PCAB	48.95	20.13	1210	1661	2000
314	site_425	POL	PCAB	48.93	19.86	1370	1796	2000
315	site_426	GER	PCAB	49.15	12.17	450	1866	2001
316	site_427	FIN	PCAB	60.78	26.65	60	1840	2001
317	site_428	CH	PCAB	47	7.89	1200	1856	2001
318	site_430	AUT	PCAB	47.44	13.55	1440	1766	2002
319	site_431	AUT	PCAB	46.86	11.42	1749	1828	2002
320	site_432	AUT	PCAB	47.17	11.4	1401	1813	2002
321	site_435	SVK	PCAB	49.22	20.23	1549	1869	2003
322	site_436	UKR	PCAB	48.15	24.45	1430	1716	2003
323	site_437	AUT	PCAB	46.84	13.3	1875	1799	2003
324	site_438	AUT	PCAB	47.02	13.65	1900	1803	2003
325	site_439	AUT	PCAB	47.1	13.87	1870	1697	2003
326	site_440	AUT	PCAB	47.33	13.6	1870	1819	2003
327	site_443	UKR	PCAB	48.15	24.45	1430	1716	2003
328	site_446	SWE	PCAB	59.28	18.48	35	1798	2004
329	site_447	POL	PCAB	49.29	19.62	1000	1842	2004
330	site_448	POL	PCAB	49.25	20.04	1419	1792	2004
331	site_449	POL	PCAB	49.14	20.08	1480	1709	2004
332	site_450	POL	PCAB	49.17	19.92	1351	1777	2004
333	site_451	POL	PCAB	49.56	19.53	1301	1752	2004
334	site_452	POL	PCAB	49.22	20.05	1500	1721	2004
335	site_453	ROM	PCAB	46.95	25.94	1772	1789	2004
336	site_454	ROM	PCAB	45.56	24.69	1500	1828	2004
337	site_455	POL	PCAB	49.54	19.27	1298	1782	2004
338	site_456	POL	PCAB	49.18	19.47	1000	1842	2004
339	site_457	POL	PCAB	49.22	19.8	1419	1795	2004
340	site_458	POL	PCAB	49.13	20.07	1300	1802	2004
341	site_459	POL	PCAB	49.14	20.08	1480	1709	2004
342	site_460	SVK	PCAB	48.64	19.48	1370	1873	2004
343	site_461	ROM	PCAB	46.45	25.58	1739	1789	2004
344	site_462	POL	PCAB	49.18	19.02	1299	1752	2004
345	site_463	ROM	PCAB	45.45	24.52	1499	1828	2004
346	site_465	POL	PCAB	49.22	20.05	1500	1721	2004
347	site_466	GER	PCAB	50.58	6.53	470	1871	2004
348	site_470	GER	PCAB	50.79	8.11	440	1880	2005
349	site_472	TUR	PCOR	39.59	38.58	1300	1686	1989
350	site_473	CYP	PIBR	34.92	32.44	500	1862	1981
351	site_474	TUR	PIBR	36.81	29.6	1150	1813	2000
352	site_475	AUT	PICE	47.05	11.06	2150	1751	1988
353	site_476	AUT	PICE	46.96	10.46	2180	1711	1988
354	site_477	AUT	PICE	46.9	10.74	2200	1716	1988
355	site_478	AUT	PICE	47.01	10.66	2150	1721	1988
356	site_479	ITA	PICE	46.84	12	1970	1515	1990
357	site_480	ITA	PICE	46.9	10.74	2200	1659	1990
358	site_481	ITA	PICE	46.45	11.94	2050	1511	1994
359	site_482	ITA	PICE	46.55	11.98	2169	1677	1995
360	site_483	ITA	PICE	46.51	12.05	2100	1786	1995
361	site_484	ITA	PICE	46.53	11.91	2100	1752	1995
362	site_485	ITA	PICE	46.54	11.83	2100	1785	1995
363	site_486	ITA	PICE	46.33	11.54	2100	1634	1996
364	site_488	AUT	PICE	46.99	10.4	2250	1161	1997
365	site_489	ITA	PICE	46.33	11.54	2100	1525	1980
366	site_490	ITA	PICE	46.53	11.91	2100	1608	1997
367	site_491	ITA	PICE	46.33	11.54	2100	1142	1997
368	site_492	ITA	PICE	46.33	11.54	2100	1706	1997
369	site_493	AUT	PICE	47.35	14.56	1701	1831	1998
370	site_494	ITA	PICE	46.33	11.54	2100	1613	1985
371	site_496	ITA	PICE	46.54	11.83	2100	1644	1999
372	site_497	ITA	PICE	46.9	10.74	2200	1622	1999
373	site_498	ITA	PICE	46.34	10.63	2199	1703	1999
374	site_499	ITA	PICE	46.34	10.63	2199	1630	1999
375	site_500	CH	PICE	46.42	9.48	2042	1803	1999
376	site_502	CH	PICE	46.47	9.68	2199	1686	2001
377	site_503	CH	PICE	46.32	9.6	2200	1686	2001
378	site_504	CH	PICE	46.55	9.87	1800	1742	2002
379	site_505	CH	PICE	46.46	9.69	2100	1660	2002
380	site_506	CH	PICE	46.5	10.28	2201	1568	2002
381	site_507	AUT	PICE	47	10.95	2100	1662	2002
382	site_508	AUT	PICE	46.93	10.56	2101	1741	2002
383	site_509	ITA	PICE	46.55	10.89	2300	1620	2002
384	site_510	CH	PICE	46.34	9.32	1800	1742	2002
385	site_511	CH	PICE	46.48	9.33	2101	1660	2002
386	site_512	CH	PICE	46.44	10.27	2200	1568	2002
387	site_513	AUT	PICE	46.84	13.3	1875	1764	2003
388	site_514	AUT	PICE	47.02	13.65	1900	1707	2003
389	site_515	AUT	PICE	47.04	12.79	1750	1707	2003
390	site_516	AUT	PICE	47.1	13.87	1870	1574	2003
391	site_517	AUT	PICE	47.15	13.42	1750	1744	2003
392	site_518	ITA	PICE	46.64	11.43	1950	1413	2003
393	site_520	ITA	PILE	39.91	16.15	2004	1604	1980
394	site_521	GRC	PILE	38.75	20.95	1143	1717	1981
395	site_522	GRC	PILE	39.55	21.53	1782	1647	1981
396	site_523	BGR	PILE	40.75	22.89	506	1763	1981
397	site_530	CH	PIMU	46.35	7.45	1900	1772	1986
398	site_531	CH	PIMU	46.27	5.94	1640	1776	1987
399	site_533	ITA	PINI	37.82	15	1800	1801	1980
400	site_534	FRA	PINI	41.87	9.13	1400	1622	1980
401	site_535	ITA	PINI	41.75	13.81	1550	1849	1980
402	site_536	BIH	PINI	43.47	18.6	800	1687	1981
403	site_537	GRC	PINI	36.93	21.86	950	1856	1981
404	site_538	ESP	PINI	40.3	-2.05	1385	1774	1983
405	site_539	ESP	PINI	38.02	-2.82	1451	1710	1985
406	site_540	ESP	PINI	40.38	-2.07	1385	1653	1985
407	site_541	ESP	PINI	40.35	-2.04	1440	1659	1985
408	site_542	ESP	PINI	40.49	-0.9	1475	1770	1985
409	site_543	ESP	PINI	40.6	-0.67	1500	1831	1985
410	site_544	ESP	PINI	37.84	-3.01	1404	1771	1985
411	site_545	ESP	PINI	37.86	-3	1801	1595	1985
412	site_546	ITA	PINI	41.75	13.81	1550	1760	1987
413	site_547	ESP	PINI	40.38	-1.97	1250	1747	1988
414	site_548	ESP	PINI	40.65	-4.98	1449	1715	1988
415	site_549	ESP	PINI	40.68	-4.22	1600	1584	1988
416	site_550	ESP	PINI	40.95	-2.05	1458	1757	1988
417	site_551	ESP	PINI	40.48	-2.11	1350	1737	1988
418	site_552	ESP	PINI	40.3	-1.97	1500	1564	1988
419	site_553	AUT	PINI	48.07	16.16	350	1845	1995
420	site_554	AUT	PINI	48.03	16.04	583	1811	1995
421	site_555	AUT	PINI	48.11	16.08	450	1778	1995
422	site_556	AUT	PINI	47.68	16.21	540	1841	1995
423	site_557	AUT	PINI	48.23	16.15	260	1785	1995
424	site_558	AUT	PINI	47.79	16.06	370	1861	1995
425	site_559	AUT	PINI	47.95	16.17	280	1771	1995
426	site_560	AUT	PINI	48.21	16.02	320	1844	1995
427	site_561	AUT	PINI	47.81	16.12	300	1844	1995
428	site_562	AUT	PINI	47.81	16.12	300	1792	1995
429	site_563	AUT	PINI	47.95	15.93	700	1690	1995
430	site_564	AUT	PINI	47.95	16.17	280	1843	1995
431	site_565	AUT	PINI	47.95	16.17	280	1754	1995
432	site_566	AUT	PINI	47.7	16.08	350	1869	1995
433	site_567	AUT	PINI	47.93	15.89	670	1710	1996
434	site_568	AUT	PINI	47.9	15.96	420	1755	1996
435	site_569	AUT	PINI	47.96	15.96	500	1662	1996
436	site_570	AUT	PINI	48.1	15.82	500	1740	1996
437	site_571	AUT	PINI	47.65	16.07	550	1814	1996
438	site_572	AUT	PINI	47.66	15.87	620	1629	1986
439	site_573	AUT	PINI	48.06	15.76	530	1820	1996
440	site_574	AUT	PINI	48.06	15.76	530	1855	1996
441	site_575	AUT	PINI	47.9	15.96	420	1771	1996
442	site_576	AUT	PINI	47.73	16.04	400	1849	1996
443	site_578	TUR	PINI	38.58	26.53	602	1618	1999
444	site_579	TUR	PINI	37.37	28.33	1135	1705	1999
445	site_580	TUR	PINI	36.66	29.75	2001	1737	2001
446	site_581	TUR	PINI	38.6	30.7	1400	1547	2001
447	site_582	AUT	PINI	48.03	15.92	450	1594	2002
448	site_583	GRC	PINI	39.75	19.86	772	1862	2003
449	site_585	ESP	PINI	40.54	-4.24	1304	1587	2008
450	site_586	MKD	PIPE	40.87	20.82	1901	1847	1981
451	site_587	ESP	PIPI	40.4	-1.4	1225	1851	1985
452	site_588	ESP	PIPI	38.06	-2.92	1380	1865	1985
453	site_590	ESP	PISP	42.83	-0.55	1625	1703	1985
454	site_627	SWE	PISY	68.34	19.46	400	517	1980
455	site_628	SWE	PISY	68.34	19.46	400	1616	1980
456	site_629	NOR	PISY	60.58	11.15	123	1789	1981
457	site_630	NOR	PISY	59.71	9.26	400	1700	1981
458	site_631	FRA	PISY	43.34	5.8	1021	1855	1981
459	site_632	CH	PISY	47.22	7.35	1219	1815	1982
460	site_633	CH	PISY	47.44	7.2	660	1754	1982
461	site_634	FRA	PISY	44.18	5.26	1599	1840	1981
462	site_635	FRA	PISY	43.33	5.9	749	1838	1982
463	site_637	ESP	PISY	40.7	-4.24	1550	1782	1983
464	site_638	ESP	PISY	40.8	-4.02	1802	1753	1983
465	site_640	ESP	PISY	42.03	-3.05	1751	1587	1983
466	site_641	ESP	PISY	42.06	-2.85	1839	1758	1983
467	site_642	NOR	PISY	61.84	8.25	900	1720	1983
468	site_643	FIN	PISY	67.95	25.53	250	1576	1983
469	site_644	FIN	PISY	67.75	24.55	300	1586	1983
470	site_645	SWE	PISY	65.68	19.74	450	1685	1983
471	site_646	FIN	PISY	67.7	23.55	290	1675	1983
472	site_647	FIN	PISY	65.85	24.95	116	1709	1983
473	site_648	FIN	PISY	61.89	24.63	180	1625	1983
474	site_649	FIN	PISY	66.93	26.57	260	1677	1983
475	site_650	FIN	PISY	67.6	27.7	320	1633	1983
476	site_651	FIN	PISY	67.92	26.53	302	1594	1983
477	site_652	FIN	PISY	68.92	27.53	140	1597	1983
478	site_653	ESP	PISY	40.9	-3.97	1850	1683	1984
479	site_654	FIN	PISY	61.81	30.84	155	1832	1984
480	site_655	FIN	PISY	61.81	30.84	155	1582	1984
481	site_656	FIN	PISY	62.58	30.6	200	1781	1984
482	site_657	FIN	PISY	62.82	28.53	110	1626	1984
483	site_658	ESP	PISY	42.95	-3.2	880	1845	1985
484	site_659	ESP	PISY	40.41	-5.03	1465	1835	1985
485	site_660	ESP	PISY	40.41	-5.06	1470	1791	1985
486	site_661	ESP	PISY	40.89	-3.95	1950	1702	1985
487	site_662	ESP	PISY	40.46	-0.6	1749	1854	1985
488	site_663	ESP	PISY	42.06	-2.85	1839	1725	1985
489	site_664	ESP	PISY	42.75	0.96	1920	1780	1985
490	site_665	FIN	PISY	62.7	29.53	110	1698	1985
491	site_666	SWE	PISY	56.29	15.03	50	1146	1986
492	site_667	CH	PISY	46.63	7.64	1560	1716	1988
493	site_668	ESP	PISY	40.68	-4.24	1650	1770	1988
494	site_669	ESP	PISY	40.89	-3.95	1950	1580	1988
495	site_670	TUR	PISY	39.59	38.58	1300	1819	1987
496	site_671	ESP	PISY	40.55	-0.55	1648	1801	1991
497	site_672	LTU	PISY	54.75	24.53	150	1835	1991
498	site_673	ESP	PISY	40.2	-0.33	1346	1749	1992
499	site_674	ESP	PISY	40.81	0.08	915	1817	1992
500	site_675	ESP	PISY	40.81	0.08	915	1813	1992
501	site_676	NOR	PISY	69.68	18.59	100	1618	1992
502	site_677	RUS	PISY	65.6	29.88	222	1701	1992
503	site_678	RUS	PISY	63.74	30.54	230	1593	1992
504	site_679	RUS	PISY	62.6	31.6	210	1653	1992
505	site_680	FIN	PISY	67.7	27.53	250	1678	1992
506	site_681	RUS	PISY	60.87	29.53	30	1747	1992
507	site_682	FIN	PISY	60.95	28.62	79	1842	1993
508	site_683	FIN	PISY	60.95	27.53	90	1859	1993
509	site_684	FIN	PISY	60.7	26.52	40	1818	1993
510	site_685	FIN	PISY	60.72	26.73	40	1865	1993
511	site_686	FIN	PISY	60.95	28.62	79	1800	1993
512	site_688	NOR	PISY	68.97	15.54	110	1199	1993
513	site_689	AUT	PISY	47.25	10.9	750	1853	1994
514	site_690	AUT	PISY	47.25	10.9	750	1841	1994
515	site_691	SWE	PISY	59.58	18.17	30	1632	1995
516	site_692	AUT	PISY	47.25	10.9	750	1844	1995
517	site_693	AUT	PISY	47.25	10.9	750	1873	1995
518	site_694	FIN	PISY	61.81	30.84	155	1847	1984
519	site_696	NOR	PISY	67.56	15.52	160	1613	1997
520	site_697	NOR	PISY	67.76	15.2	90	1550	1997
521	site_698	NOR	PISY	69.2	17	150	1464	1997
522	site_699	CH	PISY	46.25	7.29	1064	1845	1997
523	site_700	RUS	PISY	67.71	34.54	220	1605	1997
524	site_701	ITA	PISY	46.5	11.98	1670	1812	1998
525	site_702	FIN	PISY	60.91	25.56	143	1762	2000
526	site_703	FIN	PISY	66.72	25.54	180	1572	2000
527	site_704	FIN	PISY	66.67	26.53	190	1552	2000
528	site_705	FIN	PISY	60.69	24.53	140	1782	2000
529	site_706	CH	PISY	46.32	7.57	824	1881	2001
530	site_710	CH	PISY	46.48	7.43	1148	1841	2001
531	site_713	NOR	PISY	68.94	24.91	350	1714	2001
532	site_714	FIN	PISY	67.58	26.55	200	1481	2001
533	site_715	FIN	PISY	62.75	26.51	85	1828	2001
534	site_716	FIN	PISY	67.55	27.59	188	1751	2001
535	site_718	FIN	PISY	65.54	27.28	129	1789	2001
536	site_719	RUS	PISY	63.54	29.59	106	1737	2001
537	site_720	RUS	PISY	67.76	30.53	126	1714	2001
538	site_721	FIN	PISY	67.58	26.91	186	1774	2001
539	site_723	SWE	PISY	60.54	14.51	275	1513	2002
540	site_725	ITA	PISY	46.43	11.07	999	1820	2001
541	site_726	RUS	PISY	63.95	31.94	154	1695	2002
542	site_727	FIN	PISY	60.85	26.64	50	1853	2002
543	site_728	LTU	PISY	54.76	20.72	10	1824	2002
544	site_729	RUS	PISY	65.6	29.88	222	1531	2002
545	site_730	FIN	PISY	60.67	26.5	50	1813	2002
546	site_731	NED	PISY	52	5.5	40	1807	2002
547	site_732	SWE	PISY	58.08	14.68	200	1761	2003
548	site_733	SWE	PISY	59.4	18.09	10	1735	1995
549	site_734	CH	PISY	46.32	8	879	1859	2003
550	site_735	CH	PISY	46.31	7.52	909	1840	2003
551	site_737	NED	PISY	52.01	5.46	50	1791	2003
552	site_738	SWE	PISY	58.9	14.83	130	1811	2004
553	site_739	CH	PISY	46.27	7.89	1079	1845	2005
554	site_740	CH	PISY	46.3	7.95	1264	1839	2005
555	site_741	CH	PISY	46.15	7.38	1440	1872	2005
556	site_742	CH	PISY	46.37	8	1449	1779	2005
557	site_743	CH	PISY	46.37	8	1449	1779	2005
558	site_744	CH	PISY	46.27	7.89	1079	1845	2005
559	site_746	CH	PISY	46.06	8.17	1259	1839	2005
560	site_748	GER	PISY	51	8.86	360	1865	2005
561	site_749	GER	PISY	50.64	6.29	490	1858	2005
562	site_750	SWE	PISY	68.23	20.11	390	1810	2006
563	site_751	SWE	PISY	68.23	20.11	390	1819	2006
564	site_752	SWE	PISY	68.34	20.03	431	1781	2006
565	site_753	SWE	PISY	68.34	20.03	431	1793	2006
566	site_754	FIN	PISY	68.39	23.86	300	1749	2006
567	site_755	FIN	PISY	68.39	23.86	300	1762	2006
568	site_756	FIN	PISY	68.39	23.86	300	1748	2006
569	site_757	FIN	PISY	67.93	24.31	443	1479	2006
570	site_758	FIN	PISY	67.81	24.04	300	1847	2006
571	site_759	FIN	PISY	67.81	24.04	300	1661	2006
572	site_760	SWE	PISY	67.95	20.1	430	1781	2006
573	site_761	FIN	PISY	67.75	24.15	450	1479	2006
574	site_762	SWE	PISY	67.95	20.1	430	1793	2006
575	site_763	FIN	PISY	67.45	23.96	300	1847	2006
576	site_764	FIN	PISY	68.4	23.83	300	1753	2006
577	site_765	FIN	PISY	67.45	23.96	300	1661	2006
578	site_766	FIN	PISY	68.4	23.83	300	1749	2006
579	site_767	FIN	PISY	68.4	23.83	300	1762	2006
580	site_768	SWE	PISY	68.23	19.65	390	1810	2006
581	site_769	SWE	PISY	68.23	19.65	390	1819	2006
582	site_770	SVK	PISY	48.7	19.95	801	1744	2006
583	site_771	ESP	PISY	40.68	-4.2	1717	1657	2008
584	site_772	ESP	PISY	40.68	-4.2	1717	1572	2008
585	site_773	ESP	PIUN	42.67	1.43	2000	1816	1996
586	site_774	FRA	PIUN	42.43	2.17	2400	1749	2004
587	site_775	FRA	PIUN	42.43	2.17	2400	1749	2004
588	site_777	ESP	PIUN	42.62	0.15	2394	1517	2005
589	site_779	ESP	PIUN	42.57	0.66	2403	1260	2005
590	site_781	FRA	PIUN	42.4	2.16	2301	1862	2005
591	site_782	ESP	PIUN	42.57	0.66	2403	1260	2005
592	site_783	FRA	PIUN	42.72	-0.07	2400	1669	2005
593	site_785	FRA	PIUN	42.4	2.16	2301	1862	2005
594	site_786	ESP	PIUN	42.62	0.15	2394	1517	2005
595	site_787	ESP	PIUN	42.69	-0.57	1599	1843	2005
596	site_792	TUR	QUHA	40.68	31.66	1140	1722	2004
597	site_798	GER	QUPE	52.82	10.3	116	1842	1992
598	site_800	GER	QUPE	51.56	10.9	425	1877	1993
599	site_801	GER	QUPE	51.57	10.89	460	1828	1993
600	site_802	AUT	QUPE	48.11	16.08	450	1810	1995
601	site_803	AUT	QUPE	48	16.03	430	1861	1995
602	site_804	AUT	QUPE	48	16.03	430	1811	1995
603	site_805	GER	QUPE	50.13	9.35	465	1859	1995
604	site_806	AUT	QUPE	48.38	15.31	600	1828	2003
605	site_807	AUT	QUPE	48.49	16.08	280	1855	2003
606	site_808	AUT	QUPE	48.27	16.03	300	1694	2003
607	site_810	TUR	QUPE	40.92	31.95	518	1733	2003
608	site_811	GER	QUPE	50.1	6.7	430	1828	2004
609	site_812	GER	QUPE	50.52	7.07	371	1864	2004
610	site_814	GER	QUPE	50.5	6.35	560	1868	2004
611	site_815	GER	QUPE	50.64	6.2	460	1824	2004
612	site_816	GER	QUPE	50.56	6.3	400	1818	2004
613	site_817	GER	QUPE	50.37	6.16	500	1849	2004
614	site_818	GBR	QUPE	50.71	-4.4	80	1861	2005
615	site_819	GER	QUPE	51	8.76	290	1840	2005
616	site_820	GER	QUPE	51	8.88	350	1844	2005
617	site_821	GER	QUPE	51.3	8.92	365	1873	2005
618	site_822	GER	QUPE	51.23	8.86	380	1862	2005
619	site_824	GER	QUPE	51.37	8.87	390	1856	2005
620	site_825	GER	QUPE	49.61	7.9	501	1809	2005
621	site_826	GER	QUPE	49.61	7.9	501	1844	2005
622	site_827	GER	QUPE	50.05	6.88	340	1857	2005
623	site_828	GER	QUPE	49.84	6.91	270	1845	2005
624	site_829	GER	QUPE	50.29	6.91	480	1836	2005
625	site_830	GER	QUPE	50.01	7.36	500	1817	2005
626	site_831	GER	QUPE	49.67	7.25	405	1829	2005
627	site_832	GER	QUPE	49.37	6.4	290	1713	2005
628	site_833	GER	QUPE	50.7	7.91	450	1764	2005
629	site_834	GER	QUPE	51.19	6.6	45	1871	2005
630	site_836	GER	QUPE	51.24	7.11	260	1874	2005
631	site_837	GER	QUPE	52.04	8.36	110	1837	2005
632	site_863	POL	QURO	51.78	22.53	160	1775	1984
633	site_864	POL	QURO	51.95	19.56	129	1715	1984
634	site_865	POL	QURO	53.29	15.81	82	1027	1985
635	site_866	POL	QURO	54.52	18.53	20	1767	1985
636	site_867	POL	QURO	49.95	19.8	204	1800	1985
637	site_868	POL	QURO	53.95	15.93	50	1782	1986
638	site_869	NLD	QURO	51.19	5.84	27	1797	1986
639	site_870	NLD	QURO	51.4	5.71	25	1862	1986
640	site_871	POL	QURO	52.28	16.58	70	1838	1986
641	site_872	POL	QURO	53	18.33	70	1732	1986
642	site_873	POL	QURO	53.94	14.46	50	1570	1986
643	site_874	POL	QURO	51.28	16.96	180	1775	1986
644	site_875	POL	QURO	51.99	15.37	70	1798	1986
645	site_876	POL	QURO	53.95	21.53	160	1877	1986
646	site_877	POL	QURO	53.69	22.53	140	1866	1986
647	site_878	POL	QURO	49.78	22.53	290	1798	1988
648	site_879	NLD	QURO	51.55	4.25	5	1844	1991
649	site_880	NLD	QURO	51.55	4.25	5	1845	1991
650	site_881	GER	QURO	47.45	11.35	1645	1774	1991
651	site_882	GER	QURO	47.43	11.27	1660	1761	1991
652	site_883	GER	QURO	52.66	12.05	30	1859	1992
653	site_884	GER	QURO	52.51	12.25	25	1861	1992
654	site_885	GER	QURO	51.7	10.46	440	1778	1993
655	site_887	GER	QURO	50.55	10.43	460	1827	1994
656	site_888	GER	QURO	50.49	10.38	420	1824	1994
657	site_890	NED	QURO	52.88	6.64	18	1812	1997
658	site_892	GER	QURO	50.69	6.98	170	1848	2000
659	site_893	GER	QURO	50.78	7.38	165	1880	2002
660	site_894	GBR	QURO	53.28	-1.65	140	1799	2003
661	site_895	GER	QURO	50.77	6.87	142	1859	2000
662	site_897	GER	QURO	50.64	6.84	185	1839	2005
663	site_898	GER	QURO	50.64	6.84	185	1854	2005
664	site_899	GER	QURO	50.94	6.2	105	1841	2005
665	site_900	GER	QURO	50.94	6.21	103	1820	2005
666	site_901	GER	QURO	50.7	6.65	155	1863	2005
667	site_902	GER	QURO	51.55	8.58	295	1803	2005
668	site_909	GBR	QUSP	53.73	-1.3	30	1879	1984
669	site_910	TUR	QUSP	40.57	28.85	144	1779	1984
670	site_911	ITA	QUSP	45.61	9.06	190	1823	1990
671	site_913	GER	QUSP	49.34	10.51	415	1788	1991
672	site_914	GBR	QUSP	54.88	-6.49	40	1708	1983
673	site_915	GER	QUSP	48.35	11.51	485	1845	1993
674	site_918	GER	QUSP	48.85	12.7	320	1865	1995
675	site_919	GER	QUSP	48.85	12.74	315	1875	1995
676	site_920	GER	QUSP	50.07	9.35	470	1867	1995
677	site_921	CH	QUSP	46.69	6.59	585	1780	1996
678	site_922	IRL	QUSP	53.11	-8.92	30	1857	1997
679	site_923	CH	QUSP	47.48	6.99	450	1867	1999
680	site_924	TUR	QUSP	38.63	27.8	746	1805	2003
681	site_925	GER	QUSP	51.75	9.27	320	1815	2004
682	site_926	CH	QUSP	47.05	7.15	500	1864	2008
683	site_927	AUT	FASY	48.57	16.38	409	1879	2006
684	site_930	AUT	PINI	48.57	16.38	409	1860	2005
685	site_931	AUT	QURO	48.57	16.38	409	1868	2007
686	site_933	AUT	PISY	48.49	16.08	280	1881	2003
687	site_934	AUT	QURO	48.49	16.08	280	1863	2003
688	site_935	AUT	QURO	48.55	16.14	320	1852	2003
689	site_941	AUT	QURO	47.75	16.26	350	1852	2007
690	site_943	AUT	PINI	47.92	16.62	289	1857	2000
691	site_944	GBR	PISY	56.82	-3.21	510	1604	2008
692	site_945	GBR	PISY	57.15	-3.67	450	1833	2008
693	site_946	GBR	PISY	56.99	-4.76	300	1713	2002
694	site_947	GBR	PISY	56.95	-3.5	515	1735	2008
695	site_948	GBR	PISY	57.2	-3.42	420	1721	2009
696	site_949	GBR	PISY	57.19	-3.66	490	1749	2008
697	site_950	GBR	PISY	57.01	-3.24	425	1827	2008
698	site_951	GBR	PISY	57.01	-3.45	500	1707	2008
699	site_952	GBR	PISY	57.26	-3.63	280	1838	2008
700	site_954	FRA	QURO	49.25	6.08	170	1845	2007
701	site_955	FRA	QURO	49.07	6.5	272	1860	2007
702	site_956	FRA	QURO	48.24	3.58	130	1867	2008
703	site_960	FRA	QURO	48.86	6.13	256	1795	1988
704	site_961	BUL	PIHE	41.78	23.34	2000	1801	2008
705	site_962	BUL	PIHE	41.75	23.51	1900	1801	2008
706	site_963	BUL	PIHE	41.76	23.35	1950	1801	2004
707	site_964	BUL	PIPE	41.67	23.44	2100	1801	2004
708	site_965	BUL	PCAB	42.14	23.45	1901	1856	2007
709	site_966	BUL	PCAB	42.53	23.26	1895	1868	2005
710	site_970	GER	PCAB	50.05	11.85	1009	1869	2003
711	site_971	GER	PISY	54.2	12.67	29	1856	2003
712	site_972	GER	PISY	52.66	13.82	110	1859	2003
713	site_977	ITA	ABAL	44.25	10.43	1400	1846	1998
714	site_978	ITA	ABAL	44.06	7.56	1200	1872	1998
715	site_979	ITA	ABAL	43.73	11.59	1230	1789	1998
716	site_980	ITA	ABAL	43.88	11.64	1200	1866	1998
717	site_981	ITA	ABAL	42.7	13.31	1480	1712	1998
718	site_982	ITA	ABAL	41.75	14.17	1086	1855	1998
719	site_983	ITA	ABAL	41.93	14.2	1370	1830	1998
720	site_984	ITA	ABAL	39.79	16.07	1400	1766	1998
721	site_985	ITA	ABAL	39.99	16.2	1350	1748	1998
722	site_986	ITA	ABAL	39.79	16.1	1500	1718	1998
723	site_987	ITA	ABAL	39.28	16.42	1680	1746	1999
724	site_988	ITA	ABAL	38.54	16.35	1300	1861	1999
725	site_989	ITA	ABAL	38.15	15.89	1800	1656	1999
726	site_990	TUN	QUCA	36.13	8.18	700	1795	2003
