# Supplementary material for: Sensitivity of proxies on non-linear interactions in the climate system
Source: Sci Rep. 2015 Dec 21;5:18560. doi: 10.1038/srep18560 (PMC4685260; doi:10.1038/srep18560)
Supplement: Supplementary Dataset S3 [file srep18560-s4.xls]

## Sheet: Tabelle1
Year	ACTI_GWL_C29_H/B	ACTI_DKM_C18_500	ACTI_DKM_18_1000	ACTI_DKM_C27_500	ACTI_DKM_C27_1000	ACTI_GWT_C18_500	ACTI_GWT_C18_1000	ACTI_GWT_C27_500	ACTI_GWT_C27_1000	ACTIm	TRW_GWL_C29_H/B	TRW_DKM_C18_500	TRW_DKM_18_1000	TRW_DKM_C27_500	TRW_DKM_C27_1000	TRW_GWT_C18_500	TRW_GWT_C18_1000	TRW_GWT_C27_500	TRW_GWT_C27_1000	TRW_ACTIm
1891	16.4406	7.4381	34.7447	17.9441	20.6777	48.3628	12.87	40.0393	11.9569	23.386	1.10152	1.12947	1.19256	1.11123	1.18281	1.1868	1.10895	1.211	1.09515	1.14661
1892	-0.662005	-3.19726	15.4279	0.791119	8.18973	22.3118	-3.39729	11.9988	-3.44364	5.33546	0.887012	0.939121	0.896979	0.900885	0.94097	0.935909	0.899675	0.944857	0.895886	0.915699
1893	-18.1214	-15.2638	-5.68548	-10.1106	-2.53944	1.19771	-42.1906	-6.06355	-43.6356	-15.8236	0.590143	0.637422	0.568222	0.579074	0.622701	0.567182	0.587213	0.5925	0.581351	0.591756
1894	-5.47398	-4.35136	10.2091	0.939604	1.69139	5.02311	-12.6958	-1.72844	-10.319	-1.85616	0.936625	0.953212	0.978244	0.936043	0.984148	0.935766	0.931221	0.971571	0.91674	0.949286
1895	2.52225	-8.1098	6.6269	1.69461	5.34265	17.544	-10.624	8.44	-11.4721	1.32939	1.04896	1.0375	1.04371	1.04237	1.03254	1.0445	1.07413	1.03336	1.05813	1.04613
1896	1.47388	11.4623	-6.42571	18.1553	-2.29319	19.6996	-17.4724	13.9604	-16.3615	2.46652	1.0157	1.05147	0.901077	0.981383	0.955073	0.922487	0.94021	0.997714	0.938058	0.967019
1897	-3.56947	12.8818	12.5223	-2.05453	-1.70814	16.9724	11.4774	10.0809	12.6922	7.69942	1.13568	1.08136	1.02851	1.09544	1.04167	1.08938	1.10612	1.08389	1.0999	1.08466
1898	13.5407	8.75189	16.4026	13.7837	11.6028	23.2592	11.3776	22.0134	11.318	14.6722	1.19408	1.14135	1.10052	1.19023	1.12186	1.1741	1.19321	1.18493	1.18732	1.16529
1899	1.49824	-3.88921	29.7031	9.42219	12.3491	22.3205	9.13916	10.4076	7.34551	10.9218	1.10987	1.03471	1.04562	1.08306	1.04566	1.08313	1.08228	1.09136	1.08573	1.07349
1900	-3.13658	5.24541	10.8903	7.22309	11.907	28.6939	-6.40475	20.467	-5.59258	7.69921	1.03561	0.988887	0.9545	1.02269	0.980894	1.01048	0.994858	1.03082	0.991494	1.00114
1901	0.422126	3.85483	14.0439	10.8788	9.80491	27.869	-2.38779	18.2694	-1.31856	9.04852	0.912631	0.968113	0.87844	0.906527	0.94851	0.880701	0.844119	0.9015	0.858561	0.8999
1902	-2.49219	13.4182	13.6509	13.4186	9.86247	36.6192	6.0152	26.6726	7.49514	13.8511	0.89744	0.946195	0.800641	0.886642	0.872601	0.836481	0.875246	0.883357	0.88505	0.875961
1903	5.5799	-13.5656	6.5298	4.6472	0.19278	14.0819	-5.40126	10.1459	-1.06955	2.349	1.12996	1.04455	1.01883	1.12667	1.05847	1.10728	1.13689	1.09579	1.15322	1.09685
1904	-5.67461	1.74832	0.394278	-3.87293	-1.47727	-1.48504	-11.949	-4.0713	-9.98404	-4.04129	1.11873	1.12881	1.05495	1.07682	1.09376	1.05838	1.07478	1.02439	1.09222	1.08032
1905	2.08837	-3.45369	1.65093	2.13378	1.32152	16.0819	-6.3573	8.94905	-6.56692	1.76085	1.03115	0.982738	0.99691	0.991919	0.993361	0.985617	1.03375	0.941357	1.04706	1.00043
1906	6.49318	1.00351	15.8472	11.4962	8.6727	28.8275	0.548291	19.6905	0.125174	10.3005	1.01052	1.01185	1.10839	1.05545	1.06117	1.09888	1.06895	1.04871	1.07253	1.05961
1907	-1.37448	3.51032	9.14123	10.5529	-1.0138	17.8147	-2.01439	7.72665	-1.94667	4.71073	0.968381	0.975485	1.08204	0.998731	1.00989	1.03367	1.00271	1.0145	0.998982	1.00938
1908	-6.59697	-6.97765	0.72825	2.6032	2.91356	12.7187	-10.3499	7.45302	-9.71806	-0.802865	0.937464	0.925838	1.12068	0.992188	1.03654	1.03125	1.00172	1.00968	0.999173	1.00606
1909	-7.38797	11.0497	32.1875	21.9512	14.9257	33.2193	7.97411	26.4522	6.86978	16.3601	0.783905	0.823981	1.03607	0.878758	0.909603	0.878987	0.86787	0.857429	0.855515	0.876902
1910	7.4933	2.39117	2.17889	-3.12117	11.2144	18.4565	-7.0446	3.77858	-4.01203	3.48167	1.03394	1.06057	1.15382	1.05841	1.11578	1.11762	1.09732	1.08354	1.07863	1.08885
1911	3.793	-4.93429	-5.52404	-3.39996	1.43828	11.0058	-5.70223	2.53269	-5.14454	-0.659473	1.02711	0.969346	1.04106	1.01099	1.04905	1.06881	1.04508	1.04057	1.05751	1.03439
1912	-5.54102	-0.663247	-4.28522	0.571675	-2.28817	19.9971	-9.4773	12.478	-6.38998	0.489091	0.924875	0.968788	0.802756	0.895002	0.877463	0.887643	0.893291	0.951821	0.916833	0.902053
1913	-8.08354	-8.18489	2.34261	1.2916	-1.22655	18.0164	-8.66352	10.3832	-5.52052	0.0394163	1.03748	1.04201	0.970714	1.00523	0.949518	0.993578	0.999749	1.02614	0.994667	1.00212
1914	5.103	11.2576	2.82235	4.34074	4.51138	20.0983	-6.06022	13.7596	-5.18849	5.62714	1.21414	1.2273	1.11792	1.16682	1.13803	1.17008	1.12937	1.20479	1.08217	1.16118
1915	-3.97051	7.77248	13.2935	7.80277	3.62994	30.0805	-23.8481	17.8441	-23.5659	3.22653	0.902762	0.902325	0.905709	0.927688	0.879833	0.935208	0.945064	0.927679	0.928769	0.917226
1916	9.5443	6.62892	24.5416	20.5029	17.4917	36.4715	12.701	25.8198	10.6348	18.2596	1.17539	1.17153	1.22192	1.19193	1.1758	1.23194	1.17995	1.18429	1.18132	1.19045
1917	6.31071	1.81395	21.5496	7.85151	16.6772	30.2715	-3.00339	20.3287	-3.3643	10.9373	1.11195	1.06538	1.03458	1.08974	1.101	1.14718	1.12913	1.10811	1.13577	1.10254
1918	-16.5476	-25.5436	-12.7483	-5.47613	-7.62842	-1.89635	-34.806	-13.3815	-34.9214	-16.9944	0.921339	0.963494	0.812808	0.887396	0.886876	0.787227	0.885024	0.852536	0.895918	0.876957
1919	-3.59975	-5.20129	15.6332	-2.18665	9.60862	14.1152	-11.9637	8.27689	-9.76708	1.65727	0.904976	0.9071	0.868372	0.886607	0.865936	0.795597	0.860921	0.831	0.870889	0.865711
1920	3.13696	-6.67964	8.77304	-2.99682	-0.864285	-4.54848	-8.64204	-7.6042	-7.82837	-3.0282	0.914232	0.97981	0.833239	0.859395	0.900107	0.81013	0.842397	0.834536	0.842956	0.868533
1921	-3.93351	-4.5485	-1.4806	-4.23396	-3.44346	-1.64505	-13.3556	-8.34525	-10.3689	-5.70609	0.784994	0.826392	0.720615	0.761567	0.750286	0.695753	0.7107	0.718286	0.71312	0.742412
1922	-3.34278	10.0401	14.7078	1.86627	8.71985	30.6856	-5.59418	22.3685	-4.46942	8.3313	0.788935	0.79921	0.728248	0.781039	0.814169	0.784461	0.75311	0.811071	0.765383	0.780625
1923	-11.3697	-1.10699	6.57609	-1.45612	-3.1969	28.6479	-7.69096	13.1303	-7.65343	1.76446	0.917768	0.866136	1.00103	0.965435	0.955772	0.995286	0.9563	1.02821	0.947325	0.959251
1924	6.21876	-0.74801	34.4451	16.9719	20.0593	27.3711	7.93294	19.1475	6.52277	15.3246	1.04027	1.03659	1.13062	1.12095	1.07433	1.05713	1.06242	1.08396	1.06068	1.07411
1925	5.16493	-5.82797	18.0902	15.0374	9.17628	41.5915	11.3239	31.802	12.6836	15.4491	0.945625	0.8894	1.06479	1.01566	1.01843	1.00827	1.02641	0.973	1.04961	0.999021
1926	0.102978	-12.9884	18.6771	11.9863	3.2942	19.6535	-3.82521	8.92113	-3.71441	4.67858	1.04335	1.02914	1.16599	1.06077	1.10982	1.1109	1.10564	1.06139	1.10068	1.08752
1927	8.09963	11.2183	6.6219	3.98082	6.04976	25.763	-2.925	21.1533	-2.8025	8.57325	1.16553	1.2909	1.22426	1.16594	1.23326	1.21962	1.19751	1.19368	1.1759	1.2074
1928	-3.72995	-4.05369	15.0921	-0.497835	4.36504	25.5498	1.73108	17.2448	1.91971	6.40233	0.97928	1.00246	1.01964	0.984712	1.02452	1.02934	1.00346	1.01475	0.986789	1.00499
1929	-13.9473	-21.8329	2.0725	-16.0749	-1.96752	7.28441	-22.5381	-1.89445	-21.2457	-10.016	0.892452	0.867773	0.881274	0.856683	0.869416	0.826403	0.885614	0.857393	0.880284	0.868588
1930	3.72155	-6.77937	15.2245	2.32324	9.25273	14.6532	0.546917	11.6715	-1.53433	5.45332	0.915143	0.859126	0.861611	0.86562	0.875982	0.879526	0.905355	0.895179	0.908664	0.885134
1931	-0.174603	0.674732	21.3348	8.79082	7.85886	38.505	5.91023	25.8386	4.07327	12.5346	1.21745	1.158	1.10376	1.17303	1.17996	1.2081	1.19671	1.23654	1.20377	1.18637
1932	3.71456	9.67645	30.5872	16.3843	23.7883	40.0177	7.70512	33.4314	3.53918	18.7605	1.23791	1.23457	1.20559	1.18699	1.20026	1.2494	1.23387	1.21221	1.23293	1.22153
1933	-12.2358	-3.76479	18.443	2.2442	4.47422	4.99906	-9.59045	-2.16586	-6.85597	-0.494706	1.16892	1.12349	1.14748	1.15039	1.10549	1.142	1.12394	1.10868	1.14584	1.13514
1934	6.24619	3.47154	2.05922	2.63287	0.538729	23.8015	7.30773	15.3334	7.68649	7.67529	0.865935	0.889297	0.881782	0.883008	0.850849	0.889351	0.886864	0.862857	0.907418	0.879707
1935	-11.3815	10.4287	13.901	7.4222	8.0265	27.8265	-14.8292	13.8779	-16.0259	4.36069	0.908893	0.963301	0.844355	0.909555	0.888014	0.860273	0.863934	0.894179	0.874605	0.889679
1936	0.82406	1.03323	8.11585	-0.700611	6.29086	18.2893	-5.64184	6.9145	-4.34961	3.41953	1.02849	0.999147	1.00268	1.0188	1.04898	1.04154	1.02278	1.03579	1.0175	1.02397
1937	6.85595	-2.9468	18.9414	5.1005	6.56534	23.4739	0.683639	9.75333	-1.1529	7.47492	0.930631	0.917015	0.904842	0.917324	0.926896	0.89339	0.884695	0.921786	0.868506	0.907232
1938	-0.956092	-8.51281	3.13296	-6.31653	-0.428181	7.64539	-15.3488	-3.60399	-17.241	-4.62545	0.961298	0.98	0.916346	0.971043	0.924133	0.865058	0.941309	0.918464	0.925956	0.933734
1939	8.05638	2.64386	3.65972	12.7996	4.64927	14.0809	-12.3504	2.2418	-14.4058	2.37504	0.922613	0.9649	0.901325	0.971958	0.918355	0.94013	0.941883	0.915679	0.943023	0.935541
1940	-7.71454	-9.28888	18.175	6.42896	5.1959	18.0627	-8.35474	7.78646	-7.19566	2.56613	0.893696	0.893106	0.934564	0.922163	0.87856	0.89639	0.95063	0.863107	0.949635	0.909095
1941	-1.07088	7.58587	13.2966	9.54041	10.0355	31.596	-5.67587	21.5858	-7.27254	8.84677	0.891851	0.931457	1.01795	0.932496	0.955589	0.976519	0.965276	0.90825	0.970398	0.949976
1942	-17.4315	-15.2284	9.25283	-0.484802	-4.09317	12.7503	-6.64734	3.21585	-5.27868	-2.66054	0.845482	0.857485	1.06905	0.919037	0.950917	1.02764	0.954864	0.943679	0.949336	0.946387
1943	0.828631	2.57583	2.67648	1.53549	1.74504	2.26078	-13.6036	-4.26663	-11.1981	-1.93846	1.03918	1.0689	1.20749	1.09023	1.15468	1.12984	1.10832	1.099	1.11695	1.11273
1944	7.69546	8.46143	1.09267	11.7429	3.21606	22.4969	-14.605	9.85305	-13.5534	4.04446	1.10686	1.10515	1.15999	1.11674	1.09762	1.07898	1.08873	1.11746	1.0891	1.10674
1945	-1.87892	-0.828301	3.99633	2.86997	-0.862778	17.0798	-13.4579	4.01427	-15.4033	-0.496753	1.03223	0.966167	1.03976	1.02583	1.01026	1.03857	1.03211	1.05943	1.03579	1.02668
1946	0.360519	-1.20945	7.13879	14.9305	7.40061	13.5763	-5.52497	3.92275	-7.16401	3.71456	1.27114	1.29315	1.16027	1.21062	1.21662	1.19866	1.22914	1.21782	1.22544	1.22476
1947	0.0272541	2.01311	15.8921	9.0469	1.07985	20.0107	-20.326	6.61344	-20.2257	1.57019	0.83669	0.882714	0.84303	0.826952	0.853711	0.829994	0.816626	0.819286	0.828102	0.837456
1948	-15.636	-6.659	-1.65069	-11.0745	-0.988405	13.007	-20.5946	1.33935	-20.0588	-6.92397	0.637762	0.700686	0.478385	0.593053	0.631353	0.580766	0.569677	0.666143	0.566009	0.602648
1949	6.78379	3.20157	0.810961	14.7072	5.99842	22.763	-9.81395	7.1154	-7.80631	4.86224	0.982208	1.00294	0.825073	0.94955	0.919231	0.931006	0.95603	0.960571	0.943924	0.941171
1950	17.1479	7.15218	7.82291	15.5647	8.84965	21.2316	-4.32616	12.4767	-5.09332	8.98069	1.15859	1.071	0.990248	1.15655	1.04493	1.10884	1.11983	1.14054	1.11834	1.10099
1951	21.3597	18.155	26.1158	23.4881	22.8149	33.9883	15.732	33.2746	12.3261	23.0283	1.22607	1.20693	1.20532	1.22444	1.19728	1.21537	1.19231	1.22214	1.18018	1.20778
1952	-4.70837	-10.6997	14.5535	3.66666	1.1216	13.3056	-12.9638	1.4185	-12.6463	-0.772482	1.04738	1.02499	1.04742	1.02923	1.02718	1.00931	0.998095	1.03175	0.994088	1.02327
1953	5.93997	-1.69362	13.5075	10.6108	8.47632	21.3874	-21.3881	10.2145	-23.1641	2.65451	1.06745	0.977182	1.06711	1.04167	1.02476	1.03129	1.06795	1.09743	1.05745	1.04803
1954	-6.46503	-6.52977	3.40153	4.27034	-3.21444	13.0625	-9.41645	5.46471	-10.8311	-1.13975	1.03214	0.976141	1.04257	1.05301	1.01208	1.0339	1.06401	1.04021	1.07063	1.03608
1955	14.3902	-2.56262	-2.3969	10.184	0.28222	23.2078	-17.183	7.72503	-18.2244	1.71358	1.17863	1.1576	1.19707	1.16584	1.19021	1.20982	1.17543	1.20636	1.16449	1.18283
1956	-8.21999	-0.114704	-12.9014	-9.48559	-6.54564	18.2663	-9.56543	5.7371	-11.9744	-3.86709	0.864363	0.886351	0.910479	0.855346	0.901466	0.915656	0.888185	0.857214	0.891444	0.885612
1957	-10.0996	-13.2009	6.05221	-7.49876	3.57858	-1.8617	-15.3129	-11.3519	-15.1863	-7.20903	0.75897	0.782299	0.841842	0.777851	0.803184	0.814494	0.799887	0.757464	0.805623	0.793513
1958	-6.20731	11.461	15.809	8.78098	5.15245	20.3108	4.35727	19.1293	3.04397	9.09306	0.991601	1.04869	1.10718	1.01889	1.04642	1.04373	1.06171	0.955536	1.07919	1.03922
1959	-18.0669	-3.91524	-5.21716	3.37064	-0.00178793	0.803073	-19.7037	-6.17239	-20.1959	-7.6777	0.729667	0.798236	0.798449	0.723099	0.808924	0.738344	0.711627	0.707786	0.707927	0.747118
1960	-17.5202	-19.4213	-0.0470589	-2.86748	-0.834654	-4.83865	-13.0205	-14.4388	-8.41788	-9.04518	0.770357	0.836528	0.706355	0.749616	0.809878	0.764026	0.742461	0.765714	0.739933	0.764985
1961	1.87521	-4.93125	14.0024	3.26253	6.46815	10.0625	-12.3796	-0.171761	-12.489	0.633245	1.02819	1.074	1.04767	1.03041	1.09997	1.05958	1.03739	1.08039	1.02791	1.05394
1962	5.90606	10.9557	17.7305	21.3726	10.8497	38.0574	-1.46893	27.1243	-0.382091	14.4606	1.1158	1.10548	1.11172	1.13863	1.08848	1.10237	1.12912	1.12179	1.14298	1.11737
1963	4.79355	-10.2453	-3.23675	-8.6158	-11.3677	4.48628	-17.2937	-4.82784	-15.7771	-6.89828	0.939744	0.978188	0.944368	0.944776	0.907647	0.876578	0.928824	0.90325	0.925772	0.927683
1964	-6.01013	1.32365	-2.75085	-3.15621	-11.6296	-3.69068	-14.0691	-11.2277	-11.3211	-6.94796	0.911881	0.939509	0.875376	0.917803	0.863624	0.822279	0.889601	0.863643	0.894538	0.886473
1965	0.0255513	14.8587	11.2239	12.6598	7.34564	22.9416	-9.14908	13.1892	-12.671	6.71382	1.09705	1.15394	1.05589	1.06866	1.07713	1.01799	1.0616	1.06193	1.0559	1.07223
1966	13.4205	8.18768	10.5008	5.16705	8.46059	13.6362	3.5677	12.0622	3.41031	8.71256	1.10923	1.00631	1.04216	1.10822	1.04471	1.09034	1.10148	1.12857	1.10287	1.08154
1967	9.54466	1.92942	9.78123	12.2352	11.9505	22.1213	0.785977	13.143	2.73968	9.359	1.15183	1.01515	1.19758	1.1947	1.1107	1.14697	1.17378	1.11646	1.18574	1.14366
1968	-6.46101	-1.1675	11.4848	7.78738	8.18888	12.1039	-15.3434	2.15657	-15.8528	0.321863	1.04108	0.969784	1.16824	1.08137	1.07893	1.12329	1.09772	1.06093	1.10613	1.08083
1969	2.34293	2.00615	13.5472	9.5958	11.5782	9.0633	-6.46763	-0.0461024	-3.82311	4.19964	1.11681	1.14094	1.11429	1.1386	1.15831	1.21614	1.15425	1.17125	1.15242	1.15144
1970	15.5065	7.43575	12.5063	12.0231	8.65285	25.4058	-3.21121	20.929	-2.02443	10.8026	1.0971	1.03681	1.01803	1.10055	1.07239	1.15238	1.10408	1.14229	1.09532	1.09099
1971	-5.00916	-2.21865	4.11403	8.95041	9.03834	20.2769	-1.23007	9.55754	1.37391	4.98369	1.11323	1.10397	1.10362	1.12111	1.05904	1.09316	1.09344	1.09921	1.076	1.09586
1972	7.72688	-3.27439	0.520435	1.66329	-0.423129	18.1443	-8.23887	8.53452	-5.29638	2.15074	1.09234	1.11974	1.05518	1.06575	1.04212	1.02555	1.04881	1.02211	1.04883	1.05783
1973	0.881155	10.7884	12.1123	5.33692	10.7373	28.8495	-11.6858	21.152	-10.8481	7.4804	0.902006	0.991379	0.95685	0.898228	0.95728	0.889968	0.89559	0.909286	0.889541	0.921125
1974	-11.6388	-8.37251	-2.22392	-4.34446	-2.89281	6.49888	-23.9919	-3.01031	-21.3987	-7.93049	0.830583	0.883597	0.806517	0.818647	0.829386	0.769688	0.825057	0.772786	0.829377	0.818404
1975	6.87918	2.91851	4.94353	4.22902	6.38809	13.5256	-16.4606	5.43994	-14.8953	1.44088	1.03792	1.0194	1.05685	1.01871	1.05176	1.05964	1.04955	1.04268	1.04976	1.04292
1976	-11.2959	-1.65513	-8.54063	-4.45146	-9.22775	11.5497	-16.1542	11.0957	-11.6874	-4.48524	0.617667	0.680896	0.548564	0.576695	0.592123	0.529331	0.551539	0.581857	0.552684	0.581262
1977	5.15245	4.57734	-7.04577	2.69455	1.03396	16.0809	-29.1927	10.7768	-27.5026	-2.60279	0.836607	0.918056	0.731538	0.790424	0.824294	0.785403	0.796276	0.83225	0.793556	0.812045
1978	5.90924	-5.73385	6.41119	-2.83046	0.965028	19.0821	-21.9394	8.60129	-19.6556	-1.02116	0.990869	0.961654	0.983936	0.962849	1.00579	1.03224	0.984294	1.01989	0.981684	0.991468
1979	12.5505	8.12823	26.2411	17.3522	14.1749	42.0416	10.0066	38.0744	10.5139	19.8982	1.05949	1.06131	1.07379	1.04607	1.09962	1.1284	1.08637	1.10429	1.0939	1.08369
1980	-4.65931	2.57859	14.8895	10.4386	6.3116	23.1201	-5.69314	15.8234	-7.4382	6.15235	0.99319	0.977788	1.11329	1.03401	1.08364	1.08877	1.0268	1.03768	1.04785	1.04478
1981	6.03433	-8.52926	7.56193	-4.02125	8.79154	19.6	-0.613485	4.86067	-2.53178	3.46141	0.941518	0.898448	1.0231	0.929511	0.976438	0.979844	0.941625	0.922643	0.948637	0.951307
1982	7.40164	-4.67657	1.34563	9.00031	9.01073	17.9703	-18.9619	10.8983	-19.0103	1.44201	1.20757	1.12936	1.19328	1.20382	1.21038	1.22437	1.2206	1.21304	1.23449	1.2041
1983	7.35491	10.5096	21.6127	17.9782	18.9904	39.6652	22.9592	34.1685	24.0154	21.9171	0.916583	0.894132	0.909338	0.930691	0.917481	0.932571	0.957638	0.931286	0.961184	0.927878
1984	-2.5937	-0.454447	-1.02569	13.5823	-1.06058	8.04336	-6.95567	1.855	-8.14558	0.36056	1.00417	1.0029	0.990333	1.01988	0.968561	0.953084	0.999791	0.998	0.979675	0.99071
1985	10.5125	-4.37651	5.74354	3.55553	4.46288	18.599	-4.68795	7.16062	-5.68618	3.92038	1.15115	1.13334	1.13425	1.15585	1.09384	1.15355	1.18058	1.15657	1.17864	1.14864
1986	4.73116	3.12688	4.6811	0.86418	-6.82613	23.2667	-7.87924	11.5406	-5.10092	3.15603	1.03679	1.00847	1.02528	1.03726	1.01602	1.00498	0.995162	1.04225	1.00109	1.01859
1987	-1.74363	17.0256	0.607756	6.83166	5.24413	9.36155	-11.1089	0.96674	-9.3764	1.97872	1.03883	1.04206	1.09411	1.06905	1.07094	1.08823	1.07571	1.10114	1.06889	1.07211
1988	-3.81491	5.98494	15.5944	2.24272	8.59562	26.3762	-9.08037	14.3079	-7.78796	5.82428	0.979488	1.05437	1.0705	1.03059	1.02592	1.06447	1.04764	0.994929	1.04578	1.03485
1989	-0.0649946	-3.2671	-0.385508	-4.51706	1.68884	11.4217	-10.0768	1.12681	-7.67283	-1.30521	0.91644	0.97281	0.903038	0.92618	0.936461	0.922019	0.960926	0.925179	0.962319	0.936152
1990	-4.96541	4.2413	-5.99567	2.18414	-5.77546	7.57632	-19.5091	-3.13487	-20.7433	-5.12468	0.891476	0.921898	0.865128	0.851039	0.926186	0.820734	0.791292	0.871179	0.777632	0.857396
